# Supplementary material for: RNA-Seq and microarray analysis of the Xenopus inner ear transcriptome discloses orthologous OMIM® genes for hereditary disorders of hearing and balance
Source: BMC Res Notes. 2015 Nov 18;8:691. doi: 10.1186/s13104-015-1485-1 (PMC4652436; doi:10.1186/s13104-015-1485-1)
Supplement: Supplementary file 1 — 10.1186/s13104-015-1485-1 Master table for Xenopus OMIM auditory and vestibular genes. This spreadsheet contains the list of OMIM® deafness and vestibular disorder genes, mappings to the JGI predicted proteins and Xl-PSID’S (E-value for alignment, E-value for expression, scaffold number and coordinates), RNA-Seq reads associated with each OMIM® gene and microarray GCRMA value for each OMIM® gene. The original data discussed in this publication have been deposited in NCBI’s Gene Expression Omnibus and can be accessed under GEO Series accession numbers GSE69701 (RNA-Seq) and GSE73829 (microarray). [file 13104_2015_1485_MOESM1_ESM.xlsx]

## Sheet: Master Table All Genes
*E-value scoring citeria: H, high similarity (E ≤10-100); M, moderate similarity (E = 10-99 to 10-50); W, weak similarity (E = 10-49 to 10-15) [Ref: Powers et al., (2012) BMC Genomics, http://www.biomedcentral.com/1471-2164/13/225
COLOR KEY	OMIM Gene	Deafness	Vestibular	JGI X. tropicalis predicted protein mapping	JGI X. tropicalis E-value predicted protein mapping*	Similarity grouping RNA-Seq alignment*	Met E value criteria RNA seq	Scaffold HCOP	Scaffold method describe in Figure 1	# reads RNA seq	log2 # reads RNA-Seq	Met Expression criteria RNA seq	n/a	OMIM Gene	XL-PSID (Xenopus laevis UniGene Build 94)	E value XL-PSID alignment*	Similarity grouping Microarray alignment*	Aligment Met E value criteria Microarray	Microarray GCRMA value	GCRMA Met Expression criteria Microarray
Blue (Deafness gene only)	ACTA1	Deafness	No	jgi|Xentr4|301110|estExt_fgenesh1_pm.C_8070007	0	H	Yes	scaffold_807:264723-271187	scaffold_807:264077-271898	899	9.81218	Yes-RNASeq	n/a	ACTA1	Xl.24699.1.S1_at; gb|CB984321;	0	H	Yes	4.73623	Yes-Microarray
Purple (Deafness and Vestibular)	ACTB	Deafness	No	jgi|Xentr4|264692|estExt_Genewise1.C_20493	0	H	Yes	scaffold_2:956529-960953	scaffold_2:956087-961439	32019	14.9666	Yes-RNASeq	n/a	ACTB	Xl.4138.2.S1_at; gb|CD360813;	0	H	Yes	13.5348	Yes-Microarray
Green (Vestibular gene only)	ACTG1	Deafness	No	jgi|Xentr4|295226|estExt_fgenesh1_kg.C_5600002	0	H	Yes	scaffold_560:491579-495613	scaffold_560:491176-496056	45691	15.4796	Yes-RNASeq	n/a	ACTG1	Xl.4138.2.S1_at; gb|CD360813;	0	H	Yes	13.5348	Yes-Microarray
	AIFM1	Deafness	No	jgi|Xentr4|478340|fgenesh1_Sanger_cdna.C_scaffold_615000003	0	H	Yes	scaffold_615:532436-548328	scaffold_615:530847-550076	599	9.22641	Yes-RNASeq	n/a	AIFM1	Xl.1270.1.S1_at; gb|D86491.1;	9e-20	W	Yes	6.34181	Yes-Microarray
	AK2	Deafness	No	jgi|Xentr4|295203|estExt_fgenesh1_kg.C_5520003	5e-137	H	Yes	scaffold_552:335567-348102	scaffold_552:334314-349480	258	8.01123	Yes-RNASeq	n/a	AK2	Xl.5891.2.S1_at; gb|BJ077115;	2e-134	H	Yes	7.68843	Yes-Microarray
	ALG11	Deafness	No	jgi|Xentr4|454930|estExt_fgenesh1_pg.C_2330032	0	H	Yes	scaffold_233:1153892-1161393	scaffold_233:1153142-1162218	17	4.08746	Yes-RNASeq	n/a	ALG11	Xl.7390.1.A1_at; gb|AW766934;	0.24	L	No	6.40198	Yes-Microarray
	ALG12	Deafness	No	jgi|Xentr4|291887|estExt_fgenesh1_kg.C_200009	0	H	Yes	scaffold_20:1896231-1908637	scaffold_20:1894991-1910001	10	3.32193	Yes-RNASeq	n/a	ALG12	Xl.23549.1.S1_at; gb|BC044084.1;	0.031	L	No	5.90729	Yes-Microarray
	ANKH	Deafness	No	jgi|Xentr4|463717|C_scaffold_46000002	0	H	Yes	scaffold_46:676761-750747	scaffold_46:669363-758885	145	7.17991	Yes-RNASeq	n/a	ANKH	Xl.11973.1.S1_at; gb|AJ302033.1;	0	H	Yes	4.32612	Yes-Microarray
	AP1S1	Deafness	No	jgi|Xentr4|456705|estExt_fgenesh1_pg.C_3540011	7e-100	H	Yes	scaffold_734:58770-66690	scaffold_354:155585-205464	306	8.25739	Yes-RNASeq	n/a	AP1S1	Xl.8101.1.S1_at; gb|BC045095.1;	6e-98	H	Yes	8.41009	Yes-Microarray
	AP3D1	Deafness	No	jgi|Xentr4|456402|estExt_fgenesh1_pg.C_3270019	0	H	Yes	scaffold_327:415813-479033	scaffold_327:409491-485987	623	9.28309	Yes-RNASeq	n/a	AP3D1	Xl.6418.1.S1_at; gb|BJ089431;	2e-40	W	Yes	7.95169	Yes-Microarray
	ASPA	Deafness	No	jgi|Xentr4|477529|fgenesh1_Sanger_cdna.C_scaffold_354000002	5e-159	H	Yes	scaffold_354:813458-821894	scaffold_354:812615-822822	3	1.58496	No	n/a	ASPA	Xl.17435.1.S1_at; gb|AF495886.1;	0.26	L	No	5.92999	Yes-Microarray
	ATP6V1B1	Deafness	No	jgi|Xentr4|456859|estExt_fgenesh1_pg.C_3680017	0	H	Yes	scaffold_368:281975-327819	scaffold_368:277391-332861	13	3.70044	Yes-RNASeq	n/a	ATP6V1B1	Xl.8880.1.S1_at; gb|BC046738.1;	0	H	Yes	8.44254	Yes-Microarray
	ATRX	Deafness	No	jgi|Xentr4|305464|e_gw1.10.78.1	0	H	Yes	scaffold_10:5310639-5377686	scaffold_10:5303935-5385061	54	5.75489	Yes-RNASeq	n/a	ATRX	Xl.19143.1.S1_at; gb|BI675352;	2e-110	H	Yes	2.54931	No
	BCAP31	Deafness	No	jgi|Xentr4|298405|estExt_fgenesh1_pm.C_1540025	2e-102	H	Yes	scaffold_154:1277040-1290656	scaffold_154:1275679-1292153	109	6.76818	Yes-RNASeq	n/a	BCAP31	Xl.25734.2.S1_at; gb|BE026602;	2e-85	M	Yes	8.32425	Yes-Microarray
	BRAF	Deafness	No	jgi|Xentr4|472852|C_scaffold_1437000002	0	H	Yes	scaffold_1437:12550-29014	scaffold_1437:10904-30825	7	2.80735	No	n/a	BRAF	Xl.5697.1.S1_at; gb|S74063.1;	0	H	Yes	6.52359	Yes-Microarray
	CABP2	Deafness	No	jgi|Xentr4|146958|fgenesh1_kg.C_scaffold_17000033	4e-85	M	Yes	N/A	scaffold_17:5264540-5273579	164	7.35755	Yes-RNASeq	n/a	CABP2	Xl.550.1.S1_at; gb|BQ385341;	6e-32	W	Yes	6.92537	Yes-Microarray
	CACNA1D	Deafness	No	jgi|Xentr4|365832|e_gw1.341.48.1	0	H	Yes	scaffold_1408:10665-57267	scaffold_341:318262-361196	27	4.75489	Yes-RNASeq	n/a	CACNA1D	Xl.11094.1.S1_at; gb|CD100310;	0	H	Yes	2.86697	No
	CASP3	Deafness	No	jgi|Xentr4|163290|fgenesh1_pg.C_scaffold_90000043	9e-114	H	Yes	scaffold_90:2355900-2381466	scaffold_90:2353344-2384278	17	4.08746	Yes-RNASeq	n/a	CASP3	Xl.17957.1.S1_at; gb|D89784.1;	2e-99	M	Yes	2.13695	No
	CATSPER2	Deafness	No	jgi|Xentr4|189681|fgenesh1_pg.C_scaffold_1147000004	6e-21	W	Yes	N/A	scaffold_1147:116125-154114	15	3.90689	Yes-RNASeq	n/a	CATSPER2	Xl.11094.1.S1_at; gb|CD100310;	1.8	L	No	2.86697	No
	CD151	Deafness	No	jgi|Xentr4|149606|fgenesh1_kg.C_scaffold_183000003	4e-146	H	Yes	scaffold_183:99221-126375	scaffold_183:96506-129362	359	8.48784	Yes-RNASeq	n/a	CD151	Xl.25334.1.S1_at; gb|BF232398;	9e-27	W	Yes	2.31695	No
	CDAN1	Deafness	No	jgi|Xentr4|470953|C_scaffold_710000005	0	H	Yes	scaffold_710:278882-310573	scaffold_710:275713-314059	10	3.32193	Yes-RNASeq	n/a	CDAN1	Xl.10032.1.A1_at; gb|BG016798;	1.1	L	No	5.05403	Yes-Microarray
	CDKN2D	Deafness	No	jgi|Xentr4|382336|e_gw1.520.202.1	1e-69	M	Yes	scaffold_520:677664-679676	scaffold_520:677463-679897	26	4.70044	Yes-RNASeq	n/a	CDKN2D	Xl.14342.1.S1_at; gb|BC044065.1;	4e-13	L	No	2.4315	No
	CEACAM16	Deafness	No	jgi|Xentr4|414076|e_gw1.997.9.1	8e-48	W	Yes	N/A	scaffold_997:161559-190697	4	2	No	n/a	CEACAM16	Xl.12070.1.S1_at; gb|AF388035.1;	1e-06	L	No	2.16473	No
	CEP89	Deafness	No	jgi|Xentr4|453854|estExt_fgenesh1_pg.C_1700058	5e-149	H	Yes	scaffold_170:1966503-1999690	scaffold_170:1963185-2003340	11	3.45943	Yes-RNASeq	n/a	CEP89	Xl.24715.1.A1_at; gb|CB565734;	4.1	L	No	2.24024	No
	CHD7	Deafness	No	jgi|Xentr4|276086|estExt_Genewise1.C_1890028	0	H	Yes	scaffold_189:941065-960232	scaffold_189:968069-1013206	25	4.64386	Yes-RNASeq	n/a	CHD7	Xl.2808.1.S1_at; gb|BC046866.1;	9e-138	H	Yes	7.38661	Yes-Microarray
	CHM	Deafness	No	jgi|Xentr4|177318|fgenesh1_pg.C_scaffold_384000021	0	H	Yes	scaffold_384:976078-1049547	scaffold_384:968731-1057628	70	6.12928	Yes-RNASeq	n/a	CHM	Xl.5983.1.S1_x_at; gb|BC043955.1;	6e-21	W	Yes	8.39974	Yes-Microarray
	CHSY1	Deafness	No	jgi|Xentr4|203728|fgenesh1_pm.C_scaffold_463000003	0	H	Yes	scaffold_463:196712-230496	scaffold_463:193334-234212	348	8.44294	Yes-RNASeq	n/a	CHSY1	Xl.13395.1.A1_at; gb|BJ052103;	5e-53	M	Yes	7.55765	Yes-Microarray
	CISD2	Deafness	No	jgi|Xentr4|452523|estExt_fgenesh1_pg.C_1110035	5e-66	M	Yes	scaffold_111:1244128-1251774	scaffold_111:1243364-1252615	78	6.2854	Yes-RNASeq	n/a	CISD2	Xl.19983.1.S1_at; gb|CB941798;	4.5	L	No	6.70267	Yes-Microarray
	CKMT1A	Deafness	No	jgi|Xentr4|475235|fgenesh1_Sanger_cdna.C_scaffold_22000023	0	H	Yes	N/A	scaffold_22:3854868-3879766	320	8.32193	Yes-RNASeq	n/a	CKMT1A	Xl.2151.1.S1_at; gb|BC045123.1;	0	H	Yes	7.23849	Yes-Microarray
	CKMT1B	Deafness	No	jgi|Xentr4|475235|fgenesh1_Sanger_cdna.C_scaffold_22000023	0	H	Yes	scaffold_22:3856925-3877503	scaffold_22:3854868-3879766	320	8.32193	Yes-RNASeq	n/a	CKMT1B	Xl.2151.1.S1_at; gb|BC045123.1;	0	H	Yes	7.23849	Yes-Microarray
	CLCNKA	Deafness	No	jgi|Xentr4|465572|C_scaffold_132000009	1e-169	H	Yes	N/A	scaffold_132:736501-810545	150	7.22882	Yes-RNASeq	n/a	CLCNKA	Xl.205.1.A1_at; gb|AJ011385.1;	0	H	Yes	2.25468	No
	CLCNKB	Deafness	No	jgi|Xentr4|465572|C_scaffold_132000009	2e-163	H	Yes	scaffold_1340:3469-15123	scaffold_132:736501-810545	150	7.22882	Yes-RNASeq	n/a	CLCNKB	Xl.205.1.A1_at; gb|AJ011385.1;	0	H	Yes	2.25468	No
	CLDN14	Deafness	No	jgi|Xentr4|404323|e_gw1.794.10.1	2e-100	H	Yes	scaffold_794:3063-3773	scaffold_794:2992-3851	1	0	No	n/a	CLDN14	Xl.21063.2.S1_a_at; gb|AF359435.1;	8e-49	W	Yes	10.715	Yes-Microarray
	CLPP	Deafness	No	jgi|Xentr4|285935|estExt_Genewise1.C_6490153	4e-137	H	Yes	scaffold_649:203512-210839	scaffold_649:202780-211645	116	6.85798	Yes-RNASeq	n/a	CLPP	Xl.11723.1.A1_at; gb|AW148132;	6e-09	L	No	7.80873	Yes-Microarray
	CNGA1	Deafness	No	jgi|Xentr4|160600|fgenesh1_pg.C_scaffold_59000010	0	H	Yes	scaffold_59:383975-394771	scaffold_59:382896-395958	0	0	No	n/a	CNGA1	Xl.10405.1.A1_at; gb|BF072380;	5.3	L	No	4.13771	Yes-Microarray
	COL11A2	Deafness	No	jgi|Xentr4|328674|e_gw1.92.83.1	0	H	Yes	N/A	scaffold_92:445331-464228	151	7.2384	Yes-RNASeq	n/a	COL11A2	Xl.23570.1.S1_at; gb|BC043799.1;	3e-70	M	Yes	3.54884	No
	COL1A1	Deafness	No	jgi|Xentr4|392816|e_gw1.651.1.1	2e-148	H	Yes	scaffold_155:1009277-1034102	scaffold_651:478580-486431	11036	13.4299	Yes-RNASeq	n/a	COL1A1	Xl.26213.1.S2_at; gb|CB560611;	2e-137	H	Yes	10.4136	Yes-Microarray
	COL4A3	Deafness	No	jgi|Xentr4|316514|e_gw1.42.74.1	0	H	Yes	N/A	scaffold_42:1263677-1322088	324	8.33985	Yes-RNASeq	n/a	COL4A3	Xl.9915.1.S1_at; gb|BG020154;	2e-35	W	Yes	8.29562	Yes-Microarray
	COL4A4	Deafness	No	jgi|Xentr4|316514|e_gw1.42.74.1	0	H	Yes	N/A	scaffold_42:1263677-1322088	324	8.33985	Yes-RNASeq	n/a	COL4A4	Xl.9915.1.S1_at; gb|BG020154;	1e-23	W	Yes	8.29562	Yes-Microarray
	COL4A5	Deafness	No	jgi|Xentr4|316514|e_gw1.42.74.1	0	H	Yes	scaffold_10:191653-215474	scaffold_42:1263677-1322088	324	8.33985	Yes-RNASeq	n/a	COL4A5	Xl.9915.1.S1_at; gb|BG020154;	2e-41	W	Yes	8.29562	Yes-Microarray
	COL4A6	Deafness	No	jgi|Xentr4|316514|e_gw1.42.74.1	0	H	Yes	scaffold_10:397241-416074	scaffold_42:1263677-1322088	324	8.33985	Yes-RNASeq	n/a	COL4A6	Xl.9915.1.S1_at; gb|BG020154;	3e-30	W	Yes	8.29562	Yes-Microarray
	COQ6	Deafness	No	jgi|Xentr4|151146|fgenesh1_kg.C_scaffold_389000010	0	H	Yes	scaffold_389:515542-524555	scaffold_389:514641-525546	55	5.78136	Yes-RNASeq	n/a	COQ6	Xl.24462.1.S1_a_at; gb|AW158782;	0	H	Yes	5.97194	Yes-Microarray
	DCAF17	Deafness	No	jgi|Xentr4|331503|e_gw1.105.110.1	0	H	Yes	scaffold_105:2031668-2043872	scaffold_105:2030448-2045214	7	2.80735	No	n/a	DCAF17	Xl.21865.1.S1_s_at; gb|BC045046.1;	1.3	L	No	7.92352	Yes-Microarray
	DCHS1	Deafness	No	jgi|Xentr4|450892|estExt_fgenesh1_pg.C_600035	0	H	Yes	N/A	scaffold_60:871772-992278	31	4.9542	Yes-RNASeq	n/a	DCHS1	Xl.12097.1.S1_at; gb|AB066361.1;	4e-82	M	Yes	5.92946	Yes-Microarray
	DEAF1	Deafness	No	jgi|Xentr4|360670|e_gw1.296.165.1	1e-177	H	Yes	scaffold_296:449540-467672	scaffold_296:447727-469666	17	4.08746	Yes-RNASeq	n/a	DEAF1	Xl.4960.1.S1_at; gb|BC044006.1;	8e-12	L	No	6.68422	Yes-Microarray
	DFNA5	Deafness	No	jgi|Xentr4|320121|e_gw1.56.34.1	2e-138	H	Yes	scaffold_56:2593028-2617498	scaffold_56:2590581-2620189	12	3.58496	Yes-RNASeq	n/a	DFNA5	Xl.1067.1.S1_at; gb|U67886.1;	0.62	L	No	2.13695	No
	DIABLO	Deafness	No	jgi|Xentr4|456181|estExt_fgenesh1_pg.C_3110057	1e-72	M	Yes	scaffold_311:1246558-1256533	scaffold_311:1245561-1257630	32	5	Yes-RNASeq	n/a	DIABLO	Xl.6282.1.S1_at; gb|BI448810;	0.18	L	No	2.20623	No
	DIAPH1	Deafness	No	jgi|Xentr4|41005|gw1.546.40.1	0	H	Yes	scaffold_546:473198-487892	scaffold_546:471729-489508	45	5.49185	Yes-RNASeq	n/a	DIAPH1	Xl.25142.1.A1_at; gb|BJ049438;	2e-18	W	Yes	5.33886	Yes-Microarray
	DIAPH2	Deafness	No	jgi|Xentr4|455224|estExt_fgenesh1_pg.C_2490017	0	H	Yes	scaffold_62:1973106-2463374	scaffold_249:1303515-1456194	7	2.80735	No	n/a	DIAPH2	Xl.25142.1.A1_at; gb|BJ049438;	3e-17	W	Yes	5.33886	Yes-Microarray
	DICER1	Deafness	No	jgi|Xentr4|276005|estExt_Genewise1.C_1850089	0	H	Yes	scaffold_185:1687999-1715705	scaffold_185:1685229-1718752	82	6.35755	Yes-RNASeq	n/a	DICER1	Xl.8006.1.A1_at; gb|BJ090087;	6e-06	L	No	8.08749	Yes-Microarray
	DLD	Deafness	No	jgi|Xentr4|317529|e_gw1.45.185.1	0	H	Yes	scaffold_45:3646129-3659729	scaffold_45:3644769-3661225	619	9.2738	Yes-RNASeq	n/a	DLD	Xl.6989.1.S1_at; gb|BU907594;	4e-153	H	Yes	9.76343	Yes-Microarray
	DNAH11	Deafness	No	jgi|Xentr4|160007|fgenesh1_pg.C_scaffold_52000009	0	H	Yes	scaffold_52:295559-442520	scaffold_52:280863-458685	6	2.58496	No	n/a	DNAH11	Xl.21651.1.A1_at; gb|AY100020.1;	0	H	Yes	2.13695	No
	DNMT1	Deafness	No	jgi|Xentr4|271763|estExt_Genewise1.C_920079	0	H	Yes	scaffold_92:369245-385399	scaffold_92:367630-387176	89	6.47573	Yes-RNASeq	n/a	DNMT1	Xl.3659.1.S1_at; gb|D78638.1;	0	H	Yes	6.46422	Yes-Microarray
	DPH3	Deafness	No	jgi|Xentr4|175264|fgenesh1_pg.C_scaffold_321000012	8e-42	W	Yes	scaffold_321:183127-186052	scaffold_321:182835-186373	39	5.2854	Yes-RNASeq	n/a	DPH3	Xl.5172.1.S1_at; gb|BQ385053;	7e-40	W	Yes	4.49009	Yes-Microarray
	DSPP	Deafness	No	jgi|Xentr4|391972|e_gw1.638.126.1	4e-14	L	No	N/A	scaffold_638:202934-203832	0	0	No	n/a	DSPP	no hits	N/A	N/A	N/A	N/A	N/A
	DYNC2H1	Deafness	No	jgi|Xentr4|333923|e_gw1.119.313.1	0	H	Yes	scaffold_119:748026-857672	scaffold_119:737062-869733	37	5.20945	Yes-RNASeq	n/a	DYNC2H1	Xl.2053.1.S1_at; gb|CB562374;	2e-25	W	Yes	7.57936	Yes-Microarray
	EDN3	Deafness	No	jgi|Xentr4|292083|estExt_fgenesh1_kg.C_330001	1e-20	W	Yes	N/A	scaffold_33:194888-204153	6	2.58496	No	n/a	EDN3	Xl.13277.1.A1_at; gb|BJ078136;	0.7	L	No	5.10472	Yes-Microarray
	EDNRB	Deafness	No	jgi|Xentr4|265822|estExt_Genewise1.C_130185	0	H	Yes	scaffold_13:1548775-1567117	scaffold_13:1546941-1569134	8	3	No	n/a	EDNRB	Xl.2759.1.S1_at; gb|BC048223.1;	2e-155	H	Yes	6.60084	Yes-Microarray
	ENPP1	Deafness	No	jgi|Xentr4|348556|e_gw1.200.102.1	0	H	Yes	scaffold_200:1455426-1500996	scaffold_200:1450869-1506008	15	3.90689	Yes-RNASeq	n/a	ENPP1	Xl.6127.1.S1_at; gb|BC044675.1;	0	H	Yes	7.13049	Yes-Microarray
	ERCC3	Deafness	No	jgi|Xentr4|460665|estExt_fgenesh1_pg.C_8930014	0	H	Yes	scaffold_893:270098-285926	scaffold_893:268516-287667	72	6.16993	Yes-RNASeq	n/a	ERCC3	Xl.12352.1.A1_at; gb|BJ085418;	2e-13	L	No	6.29966	Yes-Microarray
	ESRRB	Deafness	No	jgi|Xentr4|469354|C_scaffold_465000005	0	H	Yes	scaffold_389:1076728-1085016	scaffold_465:578332-761316	70	6.12928	Yes-RNASeq	n/a	ESRRB	Xl.10209.1.S1_at; gb|BJ083595;	1e-155	H	Yes	7.90412	Yes-Microarray
	EYA1	Deafness	No	jgi|Xentr4|355940|e_gw1.260.88.1	0	H	Yes	scaffold_260:424551-483260	scaffold_260:418680-489718	835	9.70563	Yes-RNASeq	n/a	EYA1	Xl.779.1.S1_at; gb|AF352029.1;	0	H	Yes	2.64056	No
	EYA4	Deafness	No	jgi|Xentr4|168649|fgenesh1_pg.C_scaffold_172000038	0	H	Yes	scaffold_172:206147-207286	scaffold_172:1618186-1757738	174	7.44294	Yes-RNASeq	n/a	EYA4	Xl.779.1.S1_at; gb|AF352029.1;	0	H	Yes	2.64056	No
	FGF3	Deafness	No	jgi|Xentr4|435069|e_gw1.3249.3.1	6e-68	M	Yes	scaffold_3249:5462-10169	scaffold_3249:4992-10686	42	5.39232	Yes-RNASeq	n/a	FGF3	Xl.1179.1.S1_at; gb|Z25539.1;	2e-90	M	Yes	6.75486	Yes-Microarray
	FGFR3	Deafness	No	jgi|Xentr4|454962|estExt_fgenesh1_pg.C_2370012	0	H	Yes	scaffold_237:494280-556268	scaffold_237:488082-563086	54	5.75489	Yes-RNASeq	n/a	FGFR3	Xl.8760.1.S1_at; gb|AB007035.1;	0	H	Yes	2.13695	No
	FOXC1	Deafness	No	jgi|Xentr4|163743|fgenesh1_pg.C_scaffold_95000062	0	H	Yes	scaffold_95:2483802-2486171	scaffold_95:2483565-2486431	5035	12.2978	Yes-RNASeq	n/a	FOXC1	Xl.180.1.S1_at; gb|AF116844.1;	3e-122	H	Yes	8.62645	Yes-Microarray
	FUZ	Deafness	No	jgi|Xentr4|459032|estExt_fgenesh1_pg.C_5870028	4e-129	H	Yes	scaffold_587:566181-594652	scaffold_587:563334-597783	21	4.39232	Yes-RNASeq	n/a	FUZ	Xl.16473.1.A1_at; gb|BQ397952;	0.065	L	No	5.92883	Yes-Microarray
	GALE	Deafness	No	jgi|Xentr4|270485|estExt_Genewise1.C_730099	0	H	Yes	scaffold_73:628521-635412	scaffold_73:627832-636170	92	6.52356	Yes-RNASeq	n/a	GALE	Xl.1380.1.S1_at; gb|BC051601.1;	0	H	Yes	2.19539	No
	GATA3	Deafness	No	jgi|Xentr4|146789|fgenesh1_kg.C_scaffold_11000029	0	H	Yes	scaffold_11:4283648-4300638	scaffold_11:4281949-4302507	813	9.66711	Yes-RNASeq	n/a	GATA3	Xl.793.1.A1_at; gb|M76565.1;	5e-98	M	Yes	7.32078	Yes-Microarray
	GBA	Deafness	No	jgi|Xentr4|474516|C_scaffold_12158000001	0.31	L	No	N/A	scaffold_12158:131-1624	0	0	No	n/a	GBA	Xl.26445.1.A1_at; gb|BG233846;	3e-34	W	Yes	10.0853	Yes-Microarray
	GDF5	Deafness	No	jgi|Xentr4|197401|fgenesh1_pm.C_scaffold_22000001	0	H	Yes	scaffold_22:89379-93009	scaffold_22:89016-93408	15	3.90689	Yes-RNASeq	n/a	GDF5	Xl.671.1.S1_at; gb|AF239676.1;	2e-111	H	Yes	2.46626	No
	GFI1	Deafness	No	jgi|Xentr4|198853|fgenesh1_pm.C_scaffold_70000021	5e-174	H	Yes	scaffold_70:2803090-2813181	scaffold_70:2802081-2814291	202	7.65821	Yes-RNASeq	n/a	GFI1	Xl.8953.1.A1_at; gb|BG554584;	3e-34	W	Yes	5.64341	Yes-Microarray
	GJA1	Deafness	No	jgi|Xentr4|168617|fgenesh1_pg.C_scaffold_172000006	0	H	Yes	scaffold_172:206147-207286	scaffold_172:206033-207411	301	8.23362	Yes-RNASeq	n/a	GJA1	Xl.1109.1.S1_at; gb|X17243.1;	0	H	Yes	3.70167	No
	GJB3	Deafness	No	jgi|Xentr4|149938|fgenesh1_kg.C_scaffold_223000009	3e-137	H	Yes	scaffold_223:721484-729502	scaffold_223:720683-730384	34	5.08746	Yes-RNASeq	n/a	GJB3	Xl.17410.1.S1_at; gb|AY057997.1;	8e-104	H	Yes	3.37118	No
	GJB6	Deafness	No	jgi|Xentr4|175537|fgenesh1_pg.C_scaffold_329000023	5e-124	H	Yes	N/A	scaffold_329:928744-953581	6146	12.5854	Yes-RNASeq	n/a	GJB6	Xl.8924.1.A1_at; gb|BJ076720;	1e-115	H	Yes	13.0122	Yes-Microarray
	GJC3	Deafness	No	jgi|Xentr4|414912|e_gw1.1022.48.1	1e-50	M	Yes	N/A	scaffold_1022:216024-217506	32	5	Yes-RNASeq	n/a	GJC3	Xl.3337.1.S2_at; gb|AY057998.1;	4e-34	W	Yes	6.9739	Yes-Microarray
	GPSM2	Deafness	No	jgi|Xentr4|156419|fgenesh1_pg.C_scaffold_19000096	0	H	Yes	scaffold_19:3612653-3629298	scaffold_19:3610989-3631129	139	7.11894	Yes-RNASeq	n/a	GPSM2	Xl.21806.1.S1_at; gb|BC041257.1;	0	H	Yes	2.13695	No
	GRHL2	Deafness	No	jgi|Xentr4|296305|estExt_fgenesh1_pm.C_30008	0	H	Yes	scaffold_3:849455-895117	scaffold_3:844889-900139	71	6.14975	Yes-RNASeq	n/a	GRHL2	Xl.6181.1.S1_at; gb|BC044100.1;	1e-15	W	Yes	5.02971	Yes-Microarray
	GTPBP3	Deafness	No	jgi|Xentr4|348760|e_gw1.202.143.1	0	H	Yes	scaffold_202:1474701-1499062	scaffold_202:1472265-1501741	4	2	No	n/a	GTPBP3	Xl.11505.1.S1_at; gb|BJ081054;	0.044	L	No	7.77465	Yes-Microarray
	HARS2	Deafness	No	jgi|Xentr4|434308|e_gw1.2882.1.1	0	H	Yes	scaffold_2882:1914-10273	scaffold_2882:1078-11192	43	5.42626	Yes-RNASeq	n/a	HARS2	Xl.2433.1.S1_at; gb|BG023471;	4e-36	W	Yes	2.31504	No
	HDAC3	Deafness	No	jgi|Xentr4|295194|estExt_fgenesh1_kg.C_5460001	0	H	Yes	scaffold_546:604747-622174	scaffold_546:603005-624091	52	5.70044	Yes-RNASeq	n/a	HDAC3	Xl.20805.1.S2_at; gb|AF020658.1;	0	H	Yes	6.80618	Yes-Microarray
	HGF	Deafness	No	jgi|Xentr4|450387|estExt_fgenesh1_pg.C_450007	0	H	Yes	scaffold_45:356891-432488	scaffold_45:349332-440803	3	1.58496	No	n/a	HGF	XlAffx.1.4.S1_at; gb|S77422.1;	0	H	Yes	2.27055	No
	HSD17B4	Deafness	No	jgi|Xentr4|462402|C_scaffold_7000020	0	H	Yes	scaffold_7:4218745-4345126	scaffold_7:4206107-4359028	307	8.26209	Yes-RNASeq	n/a	HSD17B4	Xl.24412.1.S1_at; gb|BG021880;	7e-18	W	Yes	10.1886	Yes-Microarray
	IARS2	Deafness	No	jgi|Xentr4|345319|e_gw1.182.42.1	0	H	Yes	scaffold_182:559393-590566	scaffold_182:556276-593995	132	7.04439	Yes-RNASeq	n/a	IARS2	Xl.2849.1.S1_at; gb|BG017350;	0.0002	L	No	2.81523	No
	IGF1	Deafness	No	jgi|Xentr4|171969|fgenesh1_pg.C_scaffold_243000002	1e-65	M	Yes	scaffold_243:24170-104073	scaffold_243:16180-112862	21	4.39232	Yes-RNASeq	n/a	IGF1	Xl.23602.1.S1_at; gb|M29857.1;	1e-80	M	Yes	2.1425	No
	IRX5	Deafness	No	jgi|Xentr4|151586|fgenesh1_kg.C_scaffold_458000003	0	H	Yes	scaffold_458:666914-671077	scaffold_458:666498-671535	285	8.15482	Yes-RNASeq	n/a	IRX5	Xl.12085.1.S1_at; gb|AF338158.1;	8e-112	H	Yes	6.21085	Yes-Microarray
	ITM2B	Deafness	No	jgi|Xentr4|336335|e_gw1.130.168.1	2e-130	H	Yes	scaffold_130:455261-460758	scaffold_130:454712-461362	1120	10.1293	Yes-RNASeq	n/a	ITM2B	Xl.8851.1.S1_at; gb|BC042345.1;	2e-106	H	Yes	12.4804	Yes-Microarray
	KAL1	Deafness	No	jgi|Xentr4|178676|fgenesh1_pg.C_scaffold_430000002	0	H	Yes	N/A	scaffold_430:38545-164699	188	7.55459	Yes-RNASeq	n/a	KAL1	Xl.21031.1.S1_at; gb|AF197944.1;	0.002	L	No	6.54382	Yes-Microarray
	KCNE1	Deafness	No	jgi|Xentr4|205611|fgenesh1_pm.C_scaffold_872000003	5e-14	L	No	scaffold_872:159553-159906	scaffold_872:159518-159944	7	2.80735	No	n/a	KCNE1	Xl.21613.1.S1_at; gb|AF545500.1;	6e-16	W	Yes	4.42999	Yes-Microarray
	KCNMA1	Deafness	No	jgi|Xentr4|356476|e_gw1.265.85.1	0	H	Yes	scaffold_265:836655-935808	scaffold_265:826740-946714	46	5.52356	Yes-RNASeq	n/a	KCNMA1	Xl.12072.1.S1_at; gb|AF274053.1;	0	H	Yes	3.19125	No
	KCNQ1	Deafness	No	jgi|Xentr4|454608|estExt_fgenesh1_pg.C_2160028	0	H	Yes	scaffold_216:1448930-1536379	scaffold_216:1440185-1545998	22	4.45943	Yes-RNASeq	n/a	KCNQ1	Xl.21509.1.A1_at; gb|CA789159;	0	H	Yes	3.47354	No
	KIF5A	Deafness	No	jgi|Xentr4|322702|e_gw1.67.263.1	0	H	Yes	scaffold_67:116128-185808	scaffold_67:109160-193472	52	5.70044	Yes-RNASeq	n/a	KIF5A	Xl.18417.1.S1_at; gb|BG406819;	0	H	Yes	2.31511	No
	KIT	Deafness	No	jgi|Xentr4|325830|e_gw1.80.107.1	5e-131	H	Yes	scaffold_107:1078937-1082132	scaffold_80:2817276-2844375	10	3.32193	Yes-RNASeq	n/a	KIT	Xl.30.1.S1_at; gb|Z48770.1;	0	H	Yes	2.27625	No
	LHFPL4	Deafness	No	jgi|Xentr4|468505|C_scaffold_367000009	4e-146	H	Yes	scaffold_367:817670-877642	scaffold_367:811673-884239	7	2.80735	No	n/a	LHFPL4	Xl.17282.1.A1_at; gb|BM262247;	0.19	L	No	6.82678	Yes-Microarray
	LHX3	Deafness	No	jgi|Xentr4|166579|fgenesh1_pg.C_scaffold_137000058	0	H	Yes	scaffold_137:2194029-2217059	scaffold_137:2191726-2219592	19	4.24793	Yes-RNASeq	n/a	LHX3	Xl.32.1.S1_at; gb|Z22702.1;	0	H	Yes	3.78013	No
	LRP2	Deafness	No	jgi|Xentr4|353026|e_gw1.236.80.1	0	H	Yes	scaffold_236:1447467-1525420	scaffold_236:1439672-1533994	880	9.78136	Yes-RNASeq	n/a	LRP2	Xl.20919.1.S1_at; gb|AF508961.1;	0	H	Yes	2.49858	No
	MCOLN2	Deafness	No	jgi|Xentr4|304512|e_gw1.6.228.1	0	H	Yes	scaffold_6:6122999-6134398	scaffold_6:2044830-2069883	59	5.88264	Yes-RNASeq	n/a	MCOLN2	Xl.1707.1.A1_at; gb|BQ387884;	3e-111	H	Yes	2.22177	No
	MITF	Deafness	No	jgi|Xentr4|391002|e_gw1.625.52.1	7e-175	H	Yes	scaffold_625:141737-155698	scaffold_625:140341-157233	8	3	No	n/a	MITF	Xl.23558.1.A1_at; gb|AY190598.1;	4e-68	M	Yes	2.13695	No
	MKX	Deafness	No	jgi|Xentr4|317996|e_gw1.47.232.1	0	H	Yes	scaffold_47:638864-701586	scaffold_47:632592-708485	14	3.80735	Yes-RNASeq	n/a	MKX	Xl.155.1.S1_at; gb|AJ001835.1;	4e-18	W	Yes	7.73847	Yes-Microarray
	MPZ	Deafness	No	jgi|Xentr4|2440|gw1.721.6.1	9e-97	M	Yes	scaffold_721:135051-141167	scaffold_721:134440-141839	13382	13.708	Yes-RNASeq	n/a	MPZ	Xl.13209.1.S1_at; gb|BC041735.1;	1e-19	W	Yes	8.19927	Yes-Microarray
	MRPS12	Deafness	No	jgi|Xentr4|285421|estExt_Genewise1.C_6070045	3e-58	M	Yes	scaffold_607:141573-146118	scaffold_607:141119-146618	181	7.49985	Yes-RNASeq	n/a	MRPS12	Xl.25836.1.S1_at; gb|CD099745;	9e-08	L	No	13.949	Yes-Microarray
	MTAP	Deafness	No	jgi|Xentr4|292664|estExt_fgenesh1_kg.C_780008	6e-176	H	Yes	scaffold_78:1911919-1924231	scaffold_78:1910688-1925585	107	6.74147	Yes-RNASeq	n/a	MTAP	Xl.12878.1.S1_at; gb|AW147874;	2e-170	H	Yes	8.15949	Yes-Microarray
	MTATP6	Deafness	No	no hit	N/A	N/A	N/A	N/A	N/A	N/A	N/A	N/A	n/a	MTATP6	no hit	N/A	N/A	N/A	N/A	N/A
	MTCO1	Deafness	No	no hits	N/A	N/A	N/A	N/A	N/A	N/A	N/A	N/A	n/a	MTCO1	no hits	N/A	N/A	N/A	N/A	N/A
	MTCO2	Deafness	No	no hits	N/A	N/A	N/A	N/A	N/A	N/A	N/A	N/A	n/a	MTCO2	no hits	N/A	N/A	N/A	N/A	N/A
	MTCYB	Deafness	No	no hits	N/A	N/A	N/A	N/A	N/A	N/A	N/A	N/A	n/a	MTCYB	no hits	N/A	N/A	N/A	N/A	N/A
	MTND1	Deafness	No	no hits	N/A	N/A	N/A	N/A	N/A	N/A	N/A	N/A	n/a	MTND1	no hits	N/A	N/A	N/A	N/A	N/A
	MTND6	Deafness	No	no hits	N/A	N/A	N/A	N/A	N/A	N/A	N/A	N/A	n/a	MTND6	no hits	N/A	N/A	N/A	N/A	N/A
	MTO1	Deafness	No	jgi|Xentr4|440053|e_gw1.7921.109.1	9e-05	L	No	N/A	scaffold_7921:28778-29190	1	0	No	n/a	MTO1	Xl.24025.1.S1_at; gb|CB200622;	0.44	L	No	12.2843	Yes-Microarray
	MTRNR1	Deafness	No	no hits	N/A	N/A	N/A	N/A	N/A	N/A	N/A	N/A	n/a	MTRNR1	no hits	N/A	N/A	N/A	N/A	N/A
	MTTE	Deafness	No	no hits	N/A	N/A	N/A	N/A	N/A	N/A	N/A	N/A	n/a	MTTE	no hits	N/A	N/A	N/A	N/A	N/A
	MTTF	Deafness	No	no hits	N/A	N/A	N/A	N/A	N/A	N/A	N/A	N/A	n/a	MTTF	no hits	N/A	N/A	N/A	N/A	N/A
	MTTH	Deafness	No	no hits	N/A	N/A	N/A	N/A	N/A	N/A	N/A	N/A	n/a	MTTH	no hits	N/A	N/A	N/A	N/A	N/A
	MTTI	Deafness	No	no hits	N/A	N/A	N/A	N/A	N/A	N/A	N/A	N/A	n/a	MTTI	no hits	N/A	N/A	N/A	N/A	N/A
	MTTK	Deafness	No	no hits	N/A	N/A	N/A	N/A	N/A	N/A	N/A	N/A	n/a	MTTK	no hits	N/A	N/A	N/A	N/A	N/A
	MTTL1	Deafness	No	no hits	N/A	N/A	N/A	N/A	N/A	N/A	N/A	N/A	n/a	MTTL1	no hits	N/A	N/A	N/A	N/A	N/A
	MTTP	Deafness	No	jgi|Xentr4|465208|C_scaffold_111000019	0	H	Yes	scaffold_111:2150559-2182367	scaffold_111:2147379-2185865	9	3.16993	No	n/a	MTTP	Xl.1465.1.S1_at; gb|BC046253.1;	0.58	L	No	2.15491	No
	MTTQ	Deafness	No	no hits	N/A	N/A	N/A	N/A	N/A	N/A	N/A	N/A	n/a	MTTQ	no hits	N/A	N/A	N/A	N/A	N/A
	MTTS1	Deafness	No	no hits	N/A	N/A	N/A	N/A	N/A	N/A	N/A	N/A	n/a	MTTS1	no hits	N/A	N/A	N/A	N/A	N/A
	MTTS2	Deafness	No	no hits	N/A	N/A	N/A	N/A	N/A	N/A	N/A	N/A	n/a	MTTS2	no hits	N/A	N/A	N/A	N/A	N/A
	MTTW	Deafness	No	no hits	N/A	N/A	N/A	N/A	N/A	N/A	N/A	N/A	n/a	MTTW	no hits	N/A	N/A	N/A	N/A	N/A
	MYH9	Deafness	No	jgi|Xentr4|452468|estExt_fgenesh1_pg.C_1090035	0	H	Yes	scaffold_109:911386-942408	scaffold_109:908284-945820	1079	10.0755	Yes-RNASeq	n/a	MYH9	Xl.421.1.S1_at; gb|AF055895.1;	0	H	Yes	9.50909	Yes-Microarray
	MYO1A	Deafness	No	jgi|Xentr4|300443|estExt_fgenesh1_pm.C_5220009	0	H	Yes	scaffold_522:333543-380136	scaffold_522:328884-385261	132	7.04439	Yes-RNASeq	n/a	MYO1A	Xl.23561.1.S1_at; gb|BC044718.1;	0	H	Yes	5.11165	Yes-Microarray
	MYO6	Deafness	No	jgi|Xentr4|466518|C_scaffold_193000003	0	H	Yes	scaffold_193:579693-670139	scaffold_193:570649-680088	617	9.26913	Yes-RNASeq	n/a	MYO6	Xl.421.1.S1_at; gb|AF055895.1;	3e-140	H	Yes	9.50909	Yes-Microarray
	NDP	Deafness	No	jgi|Xentr4|158316|fgenesh1_pg.C_scaffold_35000007	4e-70	M	Yes	scaffold_35:290811-306550	scaffold_35:289237-308281	12	3.58496	Yes-RNASeq	n/a	NDP	Xl.24613.1.S1_at; gb|CB560713;	0.036	L	No	2.87978	No
	NDUFB9	Deafness	No	jgi|Xentr4|177651|fgenesh1_pg.C_scaffold_395000005	2e-84	M	Yes	scaffold_395:249866-250902	scaffold_395:249763-251016	58	5.85798	Yes-RNASeq	n/a	NDUFB9	Xl.4627.1.A1_at; gb|BE679051;	9e-99	M	Yes	8.61021	Yes-Microarray
	NDUFV3	Deafness	No	jgi|Xentr4|455299|estExt_fgenesh1_pg.C_2540011	0.67	L	No	N/A	scaffold_254:313343-325330	1	0	No	n/a	NDUFV3	Xl.1319.1.A1_at; gb|BJ086205;	2e-15	W	Yes	2.69649	No
	NLRP3	Deafness	No	jgi|Xentr4|422738|e_gw1.1247.1.1	4e-51	M	Yes	scaffold_1247:94584-96350	scaffold_1247:94408-96544	19	4.24793	Yes-RNASeq	n/a	NLRP3	Xl.5282.1.S1_at; gb|U88155.1;	0.0001	L	No	2.16735	No
	NMNAT1	Deafness	No	jgi|Xentr4|380790|e_gw1.502.41.1	4e-121	H	Yes	scaffold_502:434241-461430	scaffold_502:431522-464420	28	4.80735	Yes-RNASeq	n/a	NMNAT1	Xl.23639.1.S1_at; gb|BC047254.1;	1.2	L	No	7.45709	Yes-Microarray
	NOG	Deafness	No	jgi|Xentr4|456282|estExt_fgenesh1_pg.C_3170008	1e-120	H	Yes	scaffold_317:293027-294335	scaffold_317:292897-294478	133	7.05528	Yes-RNASeq	n/a	NOG	Xl.834.1.S1_at; gb|M98807.1;	2e-91	M	Yes	5.26555	Yes-Microarray
	OFD1	Deafness	No	jgi|Xentr4|464305|C_scaffold_71000003	1e-133	H	Yes	scaffold_71:549470-558223	scaffold_71:548595-559185	8	3	No	n/a	OFD1	Xl.6125.1.S1_at; gb|BC046852.1;	1.8	L	No	6.56714	Yes-Microarray
	OMP	Deafness	No	jgi|Xentr4|459829|estExt_fgenesh1_pg.C_7150001	0.71	L	No	scaffold_609:11612-12088	scaffold_715:28587-55977	40	5.32193	Yes-RNASeq	n/a	OMP	Xl.1106.1.S1_at; gb|AJ010978.1;	2e-54	M	Yes	2.43657	No
	OPA1	Deafness	No	jgi|Xentr4|354150|e_gw1.245.68.1	0	H	Yes	scaffold_245:231496-276870	scaffold_245:226959-281861	139	7.11894	Yes-RNASeq	n/a	OPA1	Xl.2991.1.S1_at; gb|BC044291.1;	3e-21	W	Yes	4.85444	Yes-Microarray
	OSBPL2	Deafness	No	jgi|Xentr4|383302|e_gw1.531.97.1	0	H	Yes	scaffold_531:506204-530534	scaffold_531:503771-533210	131	7.03342	Yes-RNASeq	n/a	OSBPL2	Xl.3829.1.S1_at; gb|BC041743.1;	0	H	Yes	7.0463	Yes-Microarray
	OTOS	Deafness	No	jgi|Xentr4|292403|estExt_fgenesh1_kg.C_550017	2e-30	W	Yes	scaffold_55:2111292-2117550	scaffold_55:2110667-2118238	7719	12.9142	Yes-RNASeq	n/a	OTOS	Xl.925.1.S1_at; gb|AB025414.1;	0.85	L	No	7.41657	Yes-Microarray
	P2RX2	Deafness	No	jgi|Xentr4|328123|e_gw1.91.329.1	3e-147	H	Yes	scaffold_91:1186370-1201449	scaffold_91:1184862-1203107	6	2.58496	No	n/a	P2RX2	Xl.735.1.S2_at; gb|AF308150.1;	4e-101	H	Yes	4.15531	Yes-Microarray
	PAFAH1B1	Deafness	No	jgi|Xentr4|453202|estExt_fgenesh1_pg.C_1420046	0	H	Yes	scaffold_142:1492865-1539615	scaffold_142:1488190-1544757	122	6.93074	Yes-RNASeq	n/a	PAFAH1B1	Xl.5347.1.S1_at; gb|AY032881.1;	0	H	Yes	7.25419	Yes-Microarray
	PAX3	Deafness	No	jgi|Xentr4|293793|estExt_fgenesh1_kg.C_2240001	0	H	Yes	scaffold_224:851552-894723	scaffold_224:847235-899471	7	2.80735	No	n/a	PAX3	Xl.647.1.S1_a_at; gb|AF154556.1;	1e-78	M	Yes	2.32875	No
	PDSS1	Deafness	No	jgi|Xentr4|317871|e_gw1.47.65.1	0	H	Yes	scaffold_47:946888-954599	scaffold_47:946117-955447	14	3.80735	Yes-RNASeq	n/a	PDSS1	Xl.21635.1.S1_at; gb|CB943812;	2.1	L	No	8.10631	Yes-Microarray
	PEX7	Deafness	No	jgi|Xentr4|476785|fgenesh1_Sanger_cdna.C_scaffold_197000004	0	H	Yes	scaffold_197:1321497-1491630	scaffold_197:1304484-1510344	53	5.72792	Yes-RNASeq	n/a	PEX7	Xl.537.1.S1_at; gb|AF073787.1;	7e-19	W	Yes	5.00529	Yes-Microarray
	PHEX	Deafness	No	jgi|Xentr4|466395|C_scaffold_184000006	0	H	Yes	N/A	scaffold_184:719827-867612	92	6.52356	Yes-RNASeq	n/a	PHEX	Xl.7435.1.S1_at; gb|BC046653.1;	2e-117	H	Yes	8.67119	Yes-Microarray
	PHYH	Deafness	No	jgi|Xentr4|149077|fgenesh1_kg.C_scaffold_138000006	4e-180	H	Yes	scaffold_138:394598-426245	scaffold_138:391434-429726	135	7.07682	Yes-RNASeq	n/a	PHYH	Xl.17548.1.A1_at; gb|BG810770;	3e-80	M	Yes	9.4725	Yes-Microarray
	PLOD3	Deafness	No	jgi|Xentr4|456875|estExt_fgenesh1_pg.C_3700005	0	H	Yes	scaffold_2529:10447-17276	scaffold_370:78543-137893	60	5.90689	Yes-RNASeq	n/a	PLOD3	Xl.2652.1.S1_at; gb|BC043893.1;	0	H	Yes	10.9994	Yes-Microarray
	PMP22	Deafness	No	jgi|Xentr4|455330|estExt_fgenesh1_pg.C_2550055	2e-72	M	Yes	scaffold_255:1460021-1468286	scaffold_255:1459195-1469195	4867	12.2488	Yes-RNASeq	n/a	PMP22	Xl.2292.1.S1_at; gb|BC041727.1;	1e-52	M	Yes	13.0003	Yes-Microarray
	PNPT1	Deafness	No	jgi|Xentr4|277541|estExt_Genewise1.C_2420012	0	H	Yes	scaffold_242:1317064-1355424	scaffold_242:1313228-1359643	26	4.70044	Yes-RNASeq	n/a	PNPT1	Xl.18093.1.A1_at; gb|BQ386710;	1e-76	M	Yes	4.86528	Yes-Microarray
	POLD1	Deafness	No	jgi|Xentr4|452347|estExt_fgenesh1_pg.C_1060013	0	H	Yes	scaffold_106:300421-359502	scaffold_106:294513-366001	41	5.35755	Yes-RNASeq	n/a	POLD1	Xl.7596.1.S1_at; gb|AF202992.1;	1e-18	W	Yes	4.16877	Yes-Microarray
	POLG	Deafness	No	jgi|Xentr4|266629|estExt_Genewise1.C_220255	0	H	Yes	scaffold_22:2074782-2088344	scaffold_22:2073426-2089835	35	5.12928	Yes-RNASeq	n/a	POLG	Xl.1071.1.S1_at; gb|U49509.1;	0	H	Yes	2.92417	No
	POLR3A	Deafness	No	jgi|Xentr4|467404|C_scaffold_265000010	0	H	Yes	scaffold_265:1255354-1327414	scaffold_265:1248148-1335340	3496	11.7715	Yes-RNASeq	n/a	POLR3A	Xl.19102.1.S1_at; gb|BC044092.1;	0	H	Yes	2.13695	No
	PRKAR1A	Deafness	No	jgi|Xentr4|155637|fgenesh1_pg.C_scaffold_14000004	3e-158	H	Yes	scaffold_14:209988-275368	scaffold_14:203450-282559	6255	12.6108	Yes-RNASeq	n/a	PRKAR1A	Xl.1665.1.S1_at; gb|AF107662.1;	0.048	L	No	9.62997	Yes-Microarray
	PRPS1	Deafness	No	jgi|Xentr4|459194|estExt_fgenesh1_pg.C_6150008	0	H	Yes	scaffold_615:280321-292450	scaffold_615:279108-293784	349	8.44708	Yes-RNASeq	n/a	PRPS1	Xl.16570.1.S1_at; gb|BC044286.1;	0	H	Yes	6.76931	Yes-Microarray
	PRRX1	Deafness	No	jgi|Xentr4|148046|fgenesh1_kg.C_scaffold_69000034	1e-145	H	Yes	scaffold_69:3229272-3291863	scaffold_69:3223013-3298748	106	6.72792	Yes-RNASeq	n/a	PRRX1	Xl.21010.1.S1_at; gb|AY130460.1;	5e-22	W	Yes	2.49858	No
	RAB40AL	Deafness	No	jgi|Xentr4|187579|fgenesh1_pg.C_scaffold_900000011	1e-168	H	Yes	N/A	scaffold_900:207035-250367	44	5.45943	Yes-RNASeq	n/a	RAB40AL	Xl.23887.2.S1_at; gb|BG160890;	1e-163	H	Yes	2.90729	No
	RAB8B	Deafness	No	jgi|Xentr4|330989|e_gw1.103.25.1	4e-143	H	Yes	scaffold_103:1172021-1181596	scaffold_103:1171064-1182649	56	5.80735	Yes-RNASeq	n/a	RAB8B	Xl.16771.1.S1_at; gb|BJ050390;	5e-112	H	Yes	5.9426	Yes-Microarray
	RECQL4	Deafness	No	jgi|Xentr4|430784|e_gw1.1850.2.	0	H	Yes	scaffold_1850:3274-14424	scaffold_1850:2159-15650	7	2.80735	No	n/a	RECQL4	Xl.404.1.S1_at; gb|AF067418.1;	6e-44	W	Yes	7.06021	Yes-Microarray
	RFXAP	Deafness	No	jgi|Xentr4|381037|e_gw1.505.8.1	1e-51	M	Yes	scaffold_505:447296-453236	scaffold_505:446702-453889	190	7.56986	Yes-RNASeq	n/a	RFXAP	no hits	N/A	N/A	N/A	N/A	N/A
	RHD	Deafness	No	jgi|Xentr4|351536|e_gw1.223.77.1	4e-90	M	Yes	scaffold_223:271307-294810	scaffold_223:268957-297395	20	4.32193	Yes-RNASeq	n/a	RHD	Xl.1017.1.S1_at; gb|AB036510.1;	2e-48	W	Yes	5.65431	Yes-Microarray
	RMND1	Deafness	No	jgi|Xentr4|310475|e_gw1.24.340.1	1e-113	H	Yes	scaffold_24:3731458-3737721	scaffold_24:3730832-3738410	7	2.80735	No	n/a	RMND1	Xl.13982.1.A1_at; gb|BJ091733;	0.11	L	No	4.38982	Yes-Microarray
	RNF135	Deafness	No	jgi|Xentr4|424846|e_gw1.1348.47.1	4e-27	W	Yes	N/A	scaffold_1348:74596-75240	0	0	No	n/a	RNF135	Xl.5350.2.A1_a_at; gb|BJ097722;	7e-14	L	No	3.28224	No
	RPGR	Deafness	No	jgi|Xentr4|314395|e_gw1.35.143.1	3e-171	H	Yes	scaffold_35:2304950-2321362	scaffold_35:2303309-2323167	11	3.45943	Yes-RNASeq	n/a	RPGR	Xl.8721.1.S1_at; gb|BC044119.1;	2e-25	W	Yes	7.80379	Yes-Microarray
	RPS19	Deafness	No	jgi|Xentr4|282708|estExt_Genewise1.C_4490051	7e-99	M	Yes	scaffold_449:104716-108513	scaffold_449:104337-108930	739	9.52943	Yes-RNASeq	n/a	RPS19	Xl.24754.1.S1_a_at; gb|BF613270;	1e-94	M	Yes	14.7358	Yes-Microarray
	RUNX2	Deafness	No	jgi|Xentr4|175513|fgenesh1_pg.C_scaffold_328000030	0	H	Yes	scaffold_328:877187-949310	scaffold_328:869975-957243	203	7.66534	Yes-RNASeq	n/a	RUNX2	Xl.2874.1.S1_at; gb|AF035446.1;	2e-157	H	Yes	2.2251	No
	S1PR2	Deafness	No	jgi|Xentr4|163482|fgenesh1_pg.C_scaffold_92000013	2e-147	H	Yes	scaffold_92:342449-343498	scaffold_92:342344-343613	20	4.32193	Yes-RNASeq	n/a	S1PR2	Xl.243.2.S1_a_at; gb|AJ249843.1;	4e-52	M	Yes	3.2031	No
	SALL1	Deafness	No	jgi|Xentr4|293033|estExt_fgenesh1_kg.C_1120015	0	H	Yes	scaffold_112:1977839-1997455	scaffold_112:1975878-1999612	865	9.75656	Yes-RNASeq	n/a	SALL1	Xl.3005.1.S1_at; gb|AF310007.1;	0	H	Yes	8.02762	Yes-Microarray
	SALL4	Deafness	No	jgi|Xentr4|268839|estExt_Genewise1.C_480258	0	H	Yes	scaffold_48:149928-160979	scaffold_48:148823-162194	3	1.58496	No	n/a	SALL4	Xl.914.1.S1_at; gb|AB030828.1;	8e-176	H	Yes	2.2211	No
	SCARB2	Deafness	No	jgi|Xentr4|153338|fgenesh1_kg.C_scaffold_1308000001	0	H	Yes	scaffold_1308:30443-63701	scaffold_1308:27118-67359	92	6.52356	Yes-RNASeq	n/a	SCARB2	Xl.11503.1.S1_at; gb|BC045028.1;	3e-175	H	Yes	7.13325	Yes-Microarray
	SDHD	Deafness	No	jgi|Xentr4|295911|estExt_fgenesh1_kg.C_10030001	3e-65	M	Yes	scaffold_1003:128624-134556	scaffold_1003:128031-135208	279	8.12412	Yes-RNASeq	n/a	SDHD	Xl.24286.3.S1_at; gb|CD099239;	9e-44	W	Yes	6.30416	Yes-Microarray
	SEL1L	Deafness	No	jgi|Xentr4|294526|estExt_fgenesh1_kg.C_3650001	0	H	Yes	scaffold_365:996854-1019519	scaffold_365:994588-1022012	192	7.58496	Yes-RNASeq	n/a	SEL1L	Xl.526.1.S1_at; gb|AF072455.1;	1e-16	W	Yes	4.47332	Yes-Microarray
	SERAC1	Deafness	No	jgi|Xentr4|302259|e_gw1.2.412.1	0	H	Yes	scaffold_2:4504883-4535196	scaffold_2:4501852-4538530	12	3.58496	Yes-RNASeq	n/a	SERAC1	Xl.8974.1.S1_at; gb|BC043807.1;	1.1	L	No	3.30739	No
	SERGEF	Deafness	No	jgi|Xentr4|189092|fgenesh1_pg.C_scaffold_1070000004	4e-30	W	Yes	N/A	scaffold_1070:90975-108765	490	8.93664	Yes-RNASeq	n/a	SERGEF	Xl.8721.1.S1_at; gb|BC044119.1;	3e-24	W	Yes	7.80379	Yes-Microarray
	SHOX	Deafness	No	jgi|Xentr4|467236|C_scaffold_253000005	2e-168	H	Yes	scaffold_253:479434-500171	scaffold_253:477361-502452	0	0	No	n/a	SHOX	Xl.21010.1.S1_at; gb|AY130460.1;	5e-25	W	Yes	2.49858	No
	SIX1	Deafness	No	jgi|Xentr4|464238|C_scaffold_68000034	0	H	Yes	scaffold_68:3216406-3219987	scaffold_68:3216048-3220381	3843	11.908	Yes-RNASeq	n/a	SIX1	Xl.683.1.S1_at; gb|AF279254.1;	3e-166	H	Yes	9.48718	Yes-Microarray
	SLC12A2	Deafness	No	jgi|Xentr4|154783|fgenesh1_pg.C_scaffold_7000043	0	H	Yes	scaffold_7:1647689-1711307	scaffold_7:1641328-1718305	952	9.89482	Yes-RNASeq	n/a	SLC12A2	Xl.21650.1.S1_at; gb|AF325505.1;	3e-17	W	Yes	3.04146	No
	SLC12A7	Deafness	No	jgi|Xentr4|312377|e_gw1.29.46.1	0	H	Yes	N/A	scaffold_29:3857329-3925055	4	2	No	n/a	SLC12A7	Xl.21650.1.S1_at; gb|AF325505.1;	0	H	Yes	3.04146	No
	SLC17A8	Deafness	No	jgi|Xentr4|353881|e_gw1.243.64.1	0	H	Yes	scaffold_243:813702-834741	scaffold_243:811598-837055	199	7.63662	Yes-RNASeq	n/a	SLC17A8	Xl.20557.1.A1_at; gb|CB756331;	2.7	L	No	3.6979	No
	SLC19A2	Deafness	No	jgi|Xentr4|168493|fgenesh1_pg.C_scaffold_169000061	0	H	Yes	scaffold_15:3578567-3592168	scaffold_169:1741757-1761569	34	5.08746	Yes-RNASeq	n/a	SLC19A2	Xl.5443.1.S1_at; gb|BE575931;	2e-138	H	Yes	4.88138	Yes-Microarray
	SLC26A5	Deafness	No	jgi|Xentr4|450399|estExt_fgenesh1_pg.C_450050	0	H	Yes	scaffold_45:1963791-1987024	scaffold_45:1961468-1989579	32	5	Yes-RNASeq	n/a	SLC26A5	Xl.5431.1.A1_at; gb|BF610846;	3e-19	W	Yes	4.46084	Yes-Microarray
	SLC29A3	Deafness	No	jgi|Xentr4|434196|e_gw1.2825.3.1	8e-94	M	Yes	scaffold_2825:2123-6264	scaffold_2825:1709-6719	13	3.70044	Yes-RNASeq	n/a	SLC29A3	Xl.221.1.S1_at; gb|AF015454.2;	5.5	L	No	2.19376	No
	SLC45A2	Deafness	No	jgi|Xentr4|152780|fgenesh1_kg.C_scaffold_803000002	0	H	Yes	scaffold_803:170613-208798	scaffold_803:166795-212998	9	3.16993	No	n/a	SLC45A2	Xl.23823.1.S1_at; gb|CD326034;	3.6	L	No	8.5883	Yes-Microarray
	SLC4A1	Deafness	No	jgi|Xentr4|416367|e_gw1.1067.20.1	0	H	Yes	scaffold_155:707833-726315	scaffold_1067:85711-103959	0	0	No	n/a	SLC4A1	Xl.79.1.S1_at; gb|AB048259.1;	0.22	L	No	9.66708	Yes-Microarray
	SLC4A11	Deafness	No	jgi|Xentr4|466668|C_scaffold_205000001	0	H	Yes	scaffold_205:44728-105571	scaffold_205:38644-112263	102	6.67243	Yes-RNASeq	n/a	SLC4A11	Xl.8103.1.A1_at; gb|BJ047479;	4.8	L	No	7.4068	Yes-Microarray
	SLC52A2	Deafness	No	jgi|Xentr4|296196|estExt_fgenesh1_kg.C_43250001	6e-133	H	Yes	N/A	scaffold_4325:428-6798	58	5.85798	Yes-RNASeq	n/a	SLC52A2	Xl.6678.1.A1_at; gb|BG018166;	5e-37	W	Yes	5.73574	Yes-Microarray
	SLC52A3	Deafness	No	jgi|Xentr4|473753|C_scaffold_3803000001	4e-156	H	Yes	scaffold_3803:7141-9925	scaffold_3803:6863-10222	0	0	No	n/a	SLC52A3	Xl.6678.1.A1_at; gb|BG018166;	9e-43	W	Yes	5.73574	Yes-Microarray
	SLC9A1	Deafness	No	jgi|Xentr4|297947|estExt_fgenesh1_pm.C_1060027	0	H	Yes	scaffold_106:2126314-2143876	scaffold_106:2124558-2145807	269	8.07146	Yes-RNASeq	n/a	SLC9A1	Xl.23318.1.S1_at; gb|Y08635.1;	0	H	Yes	4.90672	Yes-Microarray
	SMAD4	Deafness	No	jgi|Xentr4|452089|estExt_fgenesh1_pg.C_970059	0	H	Yes	scaffold_97:2742136-2753891	scaffold_97:2740961-2755184	157	7.29462	Yes-RNASeq	n/a	SMAD4	Xl.885.1.S2_at; gb|AB022721.1;	0	H	Yes	7.49415	Yes-Microarray
	SMPX	Deafness	No	jgi|Xentr4|169338|fgenesh1_pg.C_scaffold_184000008	2e-35	W	Yes	scaffold_184:535191-575442	scaffold_184:531166-579869	28	4.80735	Yes-RNASeq	n/a	SMPX	Xl.2549.1.S1_at; gb|AF343894.1;	1e-33	W	Yes	2.39569	No
	SMS	Deafness	No	jgi|Xentr4|169344|fgenesh1_pg.C_scaffold_184000014	0	H	Yes	scaffold_184:652288-707401	scaffold_184:646777-713463	61	5.93074	Yes-RNASeq	n/a	SMS	Xl.25559.1.S1_at; gb|BJ048347;	0.006	L	No	5.03581	Yes-Microarray
	SNAI2	Deafness	No	jgi|Xentr4|148253|fgenesh1_kg.C_scaffold_83000003	5e-175	H	Yes	scaffold_83:622961-627054	scaffold_83:622552-627504	32	5	Yes-RNASeq	n/a	SNAI2	Xl.3818.1.S1_at; gb|AF368041.1;	3e-153	H	Yes	2.13695	No
	SOX10	Deafness	No	jgi|Xentr4|451789|estExt_fgenesh1_pg.C_880026	0	H	Yes	scaffold_88:512058-518986	scaffold_88:511366-519748	1928	10.9129	Yes-RNASeq	n/a	SOX10	Xl.1588.1.S1_at; gb|AY149116.1;	0	H	Yes	9.1548	Yes-Microarray
	SOX2	Deafness	No	jgi|Xentr4|172118|fgenesh1_pg.C_scaffold_245000025	0	H	Yes	scaffold_245:1124587-1126801	scaffold_245:1124366-1127044	2615	11.3526	Yes-RNASeq	n/a	SOX2	Xl.188.1.S1_at; gb|AF005476.1;	2e-148	H	Yes	8.70516	Yes-Microarray
	SPINT2	Deafness	No	jgi|Xentr4|152394|fgenesh1_kg.C_scaffold_648000003	3e-42	W	Yes	scaffold_648:355462-371951	scaffold_648:353813-373764	242	7.91886	Yes-RNASeq	n/a	SPINT2	Xl.7679.1.S2_at; gb|BJ044763;	1e-38	W	Yes	8.85043	Yes-Microarray
	SPRY2	Deafness	No	jgi|Xentr4|291777|estExt_fgenesh1_kg.C_130001	5e-157	H	Yes	scaffold_13:772370-779177	scaffold_13:771690-779925	658	9.36194	Yes-RNASeq	n/a	SPRY2	Xl.11964.1.S2_at; gb|AF369901.1;	7e-127	H	Yes	6.56172	Yes-Microarray
	SPTBN4	Deafness	No	jgi|Xentr4|468891|C_scaffold_409000007	0	H	Yes	scaffold_409:497622-551927	scaffold_409:492192-557900	45	5.49185	Yes-RNASeq	n/a	SPTBN4	Xl.23545.1.S1_at; gb|BC046267.1;	0	H	Yes	8.0137	Yes-Microarray
	SRP72	Deafness	No	jgi|Xentr4|392367|e_gw1.646.42.1	0	H	Yes	scaffold_646:400550-410889	scaffold_646:399516-412026	156	7.2854	Yes-RNASeq	n/a	SRP72	Xl.5137.1.S1_at; gb|BJ051574;	0	H	Yes	9.11922	Yes-Microarray
	SUCLA2	Deafness	No	jgi|Xentr4|166110|fgenesh1_pg.C_scaffold_130000009	0	H	Yes	scaffold_130:383924-408799	scaffold_130:381437-411535	292	8.18982	Yes-RNASeq	n/a	SUCLA2	Xl.16841.1.S1_at; gb|BJ076383;	2.8	L	No	6.24555	Yes-Microarray
	SYNE4	Deafness	No	jgi|Xentr4|322758|e_gw1.67.154.1	7e-05	L	No	N/A	scaffold_67:3095429-3157293	298	8.21917	Yes-RNASeq	n/a	SYNE4	Xl.417.2.S1_at; gb|AW633188;	0.34	L	No	6.84042	Yes-Microarray
	TBC1D24	Deafness	No	jgi|Xentr4|311101|e_gw1.27.449.1	0	H	Yes	scaffold_27:522431-537509	scaffold_27:520924-539167	55	5.78136	Yes-RNASeq	n/a	TBC1D24	Xl.15222.1.S1_at; gb|BJ043522;	0.023	L	No	5.59787	Yes-Microarray
	TBL1X	Deafness	No	jgi|Xentr4|474934|fgenesh1_Sanger_cdna.C_scaffold_3000015	0	H	Yes	scaffold_35:3277373-3311574	scaffold_3:6540284-6592530	208	7.70044	Yes-RNASeq	n/a	TBL1X	Xl.455.2.S1_at; gb|AF069737.1;	6e-28	W	Yes	9.0622	Yes-Microarray
	TBL1Y	Deafness	No	jgi|Xentr4|474934|fgenesh1_Sanger_cdna.C_scaffold_3000015	0	H	Yes	N/A	scaffold_3:6540284-6592530	208	7.70044	Yes-RNASeq	n/a	TBL1Y	Xl.455.1.S1_a_at; gb|BC044710.1;	4e-28	W	Yes	4.71812	Yes-Microarray
	TBX22	Deafness	No	jgi|Xentr4|390527|e_gw1.617.12.1	0	H	Yes	scaffold_617:263080-272370	scaffold_617:262151-273392	0	0	No	n/a	TBX22	Xl.21034.1.S1_at; gb|AY154394.1;	4e-66	M	Yes	2.13695	No
	TCF12	Deafness	No	jgi|Xentr4|470245|C_scaffold_589000003	0	H	Yes	scaffold_589:485106-622368	scaffold_589:471380-637466	374	8.54689	Yes-RNASeq	n/a	TCF12	Xl.20070.1.S1_at; gb|BC044064.1;	6e-170	H	Yes	5.54787	Yes-Microarray
	TCF21	Deafness	No	jgi|Xentr4|298599|estExt_fgenesh1_pm.C_1720007	4e-116	H	Yes	scaffold_172:1468222-1470886	scaffold_172:1467956-1471179	1	0	No	n/a	TCF21	Xl.771.1.S1_at; gb|AF286646.1;	5e-10	L	No	2.32474	No
	TCOF1	Deafness	No	jgi|Xentr4|299026|estExt_fgenesh1_pm.C_2310001	0.27	L	No	scaffold_559:92367-121915	scaffold_231:683581-732864	212	7.72792	Yes-RNASeq	n/a	TCOF1	Xl.14668.1.A1_at; gb|BJ098492;	1.1	L	No	7.62167	Yes-Microarray
	TECTA	Deafness	No	jgi|Xentr4|465453|C_scaffold_124000021	0	H	Yes	scaffold_124:2455934-2500194	scaffold_124:2451508-2505062	3276	11.6777	Yes-RNASeq	n/a	TECTA	Xl.5486.1.A1_at; gb|BJ091754;	9e-119	H	Yes	2.81111	No
	TFAP2A	Deafness	No	jgi|Xentr4|158039|fgenesh1_pg.C_scaffold_33000030	0	H	Yes	scaffold_33:1101278-1120447	scaffold_33:1099361-1122555	21	4.39232	Yes-RNASeq	n/a	TFAP2A	Xl.2143.1.S1_at; gb|M59455.1;	0	H	Yes	2.68187	No
	TFB1M	Deafness	No	jgi|Xentr4|478850|fgenesh1_Sanger_cdna.C_scaffold_973000002	0	H	Yes	scaffold_973:61799-68780	scaffold_973:61101-69548	1239	10.275	Yes-RNASeq	n/a	TFB1M	Xl.24400.1.S1_at; gb|BJ079384;	6e-16	W	Yes	7.57435	Yes-Microarray
	TFB2M	Deafness	No	jgi|Xentr4|71216|gw1.2.217.1	2e-93	M	Yes	scaffold_2:5671928-5677994	scaffold_2:5671322-5678661	18	4.16993	Yes-RNASeq	n/a	TFB2M	Xl.2215.1.A1_at; gb|BG346485;	6e-15	W	Yes	6.0548	Yes-Microarray
	THRA	Deafness	No	jgi|Xentr4|157167|fgenesh1_pg.C_scaffold_26000026	5e-78	M	Yes	scaffold_556:84508-84858	scaffold_26:1248570-1378947	150	7.22882	Yes-RNASeq	n/a	THRA	Xl.309.1.S1_at; gb|L76285.1;	0	H	Yes	5.19487	Yes-Microarray
	THRB	Deafness	No	jgi|Xentr4|157167|fgenesh1_pg.C_scaffold_26000026	2e-73	M	Yes	scaffold_26:2104886-2114586	scaffold_26:1248570-1378947	150	7.22882	Yes-RNASeq	n/a	THRB	Xl.474.1.S1_at; gb|M35362.1;	0	H	Yes	5.29411	Yes-Microarray
	TIMM10	Deafness	No	jgi|Xentr4|279048|estExt_Genewise1.C_2890019	2e-54	M	Yes	scaffold_289:1435231-1439167	scaffold_289:1434838-1439600	29	4.85798	Yes-RNASeq	n/a	TIMM10	Xl.23815.1.S1_at; gb|BG023237;	5e-53	M	Yes	3.31248	No
	TIMM10B	Deafness	No	jgi|Xentr4|431165|e_gw1.1941.13.1	5e-16	W	Yes	N/A	scaffold_1941:50006-50320	0	0	No	n/a	TIMM10B	Xl.8097.1.S1_at; gb|AW199144;	1e-33	W	Yes	6.36341	Yes-Microarray
	TIMM13	Deafness	No	jgi|Xentr4|386024|e_gw1.555.50.1	2e-58	M	Yes	scaffold_555:679606-684846	scaffold_555:679082-685422	135	7.07682	Yes-RNASeq	n/a	TIMM13	Xl.20517.1.S1_at; gb|BC042226.1;	2e-49	W	Yes	9.51143	Yes-Microarray
	TIMM8A	Deafness	No	jgi|Xentr4|285528|estExt_Genewise1.C_6150042	3e-47	W	Yes	scaffold_615:455950-458782	scaffold_615:455667-459093	36	5.16993	Yes-RNASeq	n/a	TIMM8A	Xl.5563.1.A1_at; gb|BF071860;	4e-39	W	Yes	6.28138	Yes-Microarray
	TIMM8B	Deafness	No	jgi|Xentr4|460963|estExt_fgenesh1_pg.C_10030007	2e-42	W	Yes	scaffold_1003:134630-139492	scaffold_1003:134144-140026	95	6.56986	Yes-RNASeq	n/a	TIMM8B	Xl.23990.1.S1_at; gb|BM262190;	5e-40	W	Yes	8.56837	Yes-Microarray
	TIMM9	Deafness	No	jgi|Xentr4|323122|e_gw1.68.251.1	3e-58	M	Yes	scaffold_68:2103607-2105543	scaffold_68:2103414-2105756	58	5.85798	Yes-RNASeq	n/a	TIMM9	Xl.8097.1.S1_at; gb|AW199144;	2e-09	L	No	6.36341	Yes-Microarray
	TMEM2	Deafness	No	jgi|Xentr4|167798|fgenesh1_pg.C_scaffold_158000023	0	H	Yes	scaffold_158:620511-667483	scaffold_158:615814-672650	712	9.47573	Yes-RNASeq	n/a	TMEM2	Xl.2854.1.S1_at; gb|BC043826.1;	5e-05	L	No	5.22496	Yes-Microarray
	TNC	Deafness	No	jgi|Xentr4|453092|estExt_fgenesh1_pg.C_1360005	0	H	Yes	scaffold_136:158508-211201	scaffold_136:153239-216997	547	9.0954	Yes-RNASeq	n/a	TNC	Xl.21448.1.S1_at; gb|CB564773;	1e-129	H	Yes	5.03261	Yes-Microarray
	TNFRSF11B	Deafness	No	jgi|Xentr4|85484|gw1.330.67.1	9e-60	M	Yes	scaffold_330:1233537-1252351	scaffold_330:1267894-1271061	10	3.32193	Yes-RNASeq	n/a	TNFRSF11B	Xl.535.2.S1_a_at; gb|AF172400.1;	7e-11	L	No	2.13695	No
	TRIOBP	Deafness	No	jgi|Xentr4|327579|e_gw1.88.217.1	0	H	Yes	scaffold_88:897679-908475	scaffold_88:896600-909662	161	7.33092	Yes-RNASeq	n/a	TRIOBP	Xl.10508.1.S1_at; gb|CA788430;	0.29	L	No	3.40933	No
	TRMU	Deafness	No	jgi|Xentr4|462833|C_scaffold_20000022	0	H	Yes	scaffold_20:3934627-3958607	scaffold_20:3932229-3961244	31	4.9542	Yes-RNASeq	n/a	TRMU	Xl.21914.1.S1_at; gb|BC043848.1;	0.17	L	No	2.71128	No
	TUBA3C	Deafness	No	jgi|Xentr4|452962|estExt_fgenesh1_pg.C_1300067	0	H	Yes	N/A	scaffold_130:2138425-2146751	6984	12.7698	Yes-RNASeq	n/a	TUBA3C	Xl.2565.3.S1_x_at; gb|CB561588;	0	H	Yes	11.1428	Yes-Microarray
	TULP1	Deafness	No	jgi|Xentr4|475488|fgenesh1_Sanger_cdna.C_scaffold_41000001	4e-155	H	Yes	scaffold_41:125080-229182	scaffold_41:114670-240633	1	0	No	n/a	TULP1	Xl.18225.1.A1_at; gb|BQ398981;	5e-15	W	Yes	4.4246	Yes-Microarray
	TYR	Deafness	No	jgi|Xentr4|351152|e_gw1.219.164.1	0	H	Yes	scaffold_219:1213631-1225989	scaffold_219:1212396-1227348	16	4	Yes-RNASeq	n/a	TYR	Xl.19693.1.S1_at; gb|BC043815.1;	1e-114	H	Yes	9.53515	Yes-Microarray
	UBASH3A	Deafness	No	jgi|Xentr4|183159|fgenesh1_pg.C_scaffold_612000007	0	H	Yes	N/A	scaffold_612:134945-201379	34	5.08746	Yes-RNASeq	n/a	UBASH3A	Xl.411.1.A1_at; gb|AF032118.1;	1e-07	L	No	3.09905	No
	UMODL1	Deafness	No	jgi|Xentr4|126287|gw1.748.72.1	6e-30	W	Yes	scaffold_748:427634-431904	scaffold_748:427207-432373	0	0	No	n/a	UMODL1	Xl.1019.1.S1_at; gb|U44949.1;	2e-14	L	No	2.89185	No
	UPF2	Deafness	No	jgi|Xentr4|195255|fgenesh1_pg.C_scaffold_11793000001	4e-41	W	Yes	scaffold_11:5511795-5549571	scaffold_11793:1-8498	7	2.80735	No	n/a	UPF2	Xl.9901.1.A1_at; gb|CD328880;	4e-15	W	Yes	6.88882	Yes-Microarray
	VDR	Deafness	No	jgi|Xentr4|466037|C_scaffold_161000003	0	H	Yes	scaffold_161:293905-317992	scaffold_161:291497-320641	7	2.80735	No	n/a	VDR	Xl.638.1.S1_at; gb|U91846.1;	0	H	Yes	2.14081	No
	VPS13B	Deafness	No	jgi|Xentr4|163762|fgenesh1_pg.C_scaffold_96000012	0	H	Yes	scaffold_96:223015-307894	scaffold_96:638899-715991	1340	10.388	Yes-RNASeq	n/a	VPS13B	Xl.2425.1.S1_at; gb|BQ397847;	0.76	L	No	6.43568	Yes-Microarray
	WFS1	Deafness	No	jgi|Xentr4|299748|estExt_fgenesh1_pm.C_3550001	0	H	Yes	scaffold_355:81237-92516	scaffold_355:80109-93756	200	7.64386	Yes-RNASeq	n/a	WFS1	Xl.856.1.A1_at; gb|M20187.1;	0.23	L	No	4.90434	Yes-Microarray
	ZFAND5	Deafness	No	jgi|Xentr4|274863|estExt_Genewise1.C_1580141	5e-140	H	Yes	scaffold_158:418325-434200	scaffold_158:416738-435946	235	7.87652	Yes-RNASeq	n/a	ZFAND5	Xl.6975.2.S1_at; gb|BJ098137;	6e-57	M	Yes	6.71216	Yes-Microarray
	ADCY1	Deafness	Vestibular	jgi|Xentr4|160487|fgenesh1_pg.C_scaffold_57000043	0	H	Yes	scaffold_57:1799247-1854410	scaffold_57:1793731-1860478	7	2.80735	No	n/a	ADCY1	Xl.1123.1.S1_at; gb|Z46958.1;	7e-60	M	Yes	3.20618	No
	ALDH7A1	Deafness	Vestibular	jgi|Xentr4|304819|e_gw1.7.219.1	0	H	Yes	scaffold_7:2214154-2238086	scaffold_7:2211761-2240718	224	7.80735	Yes-RNASeq	n/a	ALDH7A1	Xl.24006.1.S1_at; gb|AW640051;	6e-122	H	Yes	5.85064	Yes-Microarray
	ATOH1	Deafness	Vestibular	jgi|Xentr4|354041|e_gw1.244.107.1	5e-20	W	Yes	scaffold_276:130897-131646	scaffold_244:572927-573434	0	0	No	n/a	ATOH1	Xl.177.1.S1_at; gb|U93171.1;	1e-11	L	No	2.16052	No
	ATP2B2	Deafness	Vestibular	jgi|Xentr4|199252|fgenesh1_pm.C_scaffold_88000041	0	H	Yes	scaffold_41:691944-776911	scaffold_88:2752364-2861484	629	9.29692	Yes-RNASeq	n/a	ATP2B2	Xl.23697.1.S1_at; gb|BC049176.1;	9e-75	M	Yes	2.13695	No
	BSND	Deafness	Vestibular	jgi|Xentr4|153805|fgenesh1_pg.C_scaffold_1000195	8e-37	W	Yes	scaffold_1:6523450-6538058	scaffold_1:6521990-6539664	23	4.52356	Yes-RNASeq	n/a	BSND	no hits	N/A	N/A	N/A	N/A	N/A
	CCDC50	Deafness	Vestibular	jgi|Xentr4|325950|e_gw1.81.131.1	6e-81	M	Yes	scaffold_81:679577-713691	scaffold_81:676166-717443	7	2.80735	No	n/a	CCDC50	Xl.14896.1.S1_at; gb|BU913292;	6e-10	L	No	2.20119	No
	CDH23	Deafness	Vestibular	jgi|Xentr4|180518|fgenesh1_pg.C_scaffold_497000007	0	H	Yes	scaffold_497:196808-254526	scaffold_497:191037-260875	50	5.64386	Yes-RNASeq	n/a	CDH23	Xl.315.1.S1_at; gb|AF043643.1;	5e-61	M	Yes	2.13695	No
	CIB2	Deafness	Vestibular	jgi|Xentr4|330991|e_gw1.103.164.1	5e-104	H	Yes	scaffold_103:1546759-1560845	scaffold_103:1545351-1562394	62	5.9542	Yes-RNASeq	n/a	CIB2	Xl.550.1.S1_at; gb|BQ385341;	7e-06	L	No	6.92537	Yes-Microarray
	CLIC5	Deafness	Vestibular	jgi|Xentr4|150811|fgenesh1_kg.C_scaffold_328000007	3e-166	H	Yes	scaffold_552:697524-744268	scaffold_328:610935-658021	40	5.32193	Yes-RNASeq	n/a	CLIC5	Xl.3485.1.S1_at; gb|BJ073262;	2e-131	H	Yes	5.60623	Yes-Microarray
	CLRN1	Deafness	Vestibular	jgi|Xentr4|356178|e_gw1.262.7.1	1e-116	H	Yes	scaffold_262:17752-28857	scaffold_262:16642-30078	35	5.12928	Yes-RNASeq	n/a	CLRN1	Xl.5266.1.S1_at; gb|AY052629.1;	0.99	L	No	3.67275	No
	COCH	Deafness	Vestibular	jgi|Xentr4|314880|e_gw1.37.207.1	0	H	Yes	scaffold_37:1159842-1168754	scaffold_37:1158951-1169734	15548	13.9244	Yes-RNASeq	n/a	COCH	Xl.3564.1.S1_at; gb|BC045220.1;	3e-27	W	Yes	8.40396	Yes-Microarray
	COL2A1	Deafness	Vestibular	jgi|Xentr4|392816|e_gw1.651.1.1	2e-153	H	Yes	scaffold_161:121573-167228	scaffold_651:478580-486431	11036	13.4299	Yes-RNASeq	n/a	COL2A1	Xl.606.1.S1_s_at; gb|M63595.1;	0	H	Yes	14.235	Yes-Microarray
	CRYM	Deafness	Vestibular	jgi|Xentr4|291793|estExt_fgenesh1_kg.C_140025	1e-161	H	Yes	scaffold_14:3167383-3186668	scaffold_14:3165455-3188789	157	7.29462	Yes-RNASeq	n/a	CRYM	Xl.24695.1.A1_at; gb|CB564191;	7e-77	M	Yes	9.31344	Yes-Microarray
	DFNB31	Deafness	Vestibular	jgi|Xentr4|357570|e_gw1.275.100.1	2e-157	H	Yes	scaffold_275:626022-655171	scaffold_275:623107-658377	33	5.04439	Yes-RNASeq	n/a	DFNB31	Xl.19447.1.S1_at; gb|BE506103;	4e-12	L	No	7.17427	Yes-Microarray
	DFNB59	Deafness	Vestibular	jgi|Xentr4|298512|estExt_fgenesh1_pm.C_1630018	0	H	Yes	scaffold_163:1491562-1502613	scaffold_163:1490457-1503828	29	4.85798	Yes-RNASeq	n/a	DFNB59	Xl.10343.1.A1_at; gb|BU908416;	0.63	L	No	6.96336	Yes-Microarray
	ELMOD3	Deafness	Vestibular	jgi|Xentr4|449660|estExt_fgenesh1_pg.C_300090	4e-119	H	Yes	scaffold_30:2652256-2659693	scaffold_30:2651513-2660511	3	1.58496	No	n/a	ELMOD3	Xl.8168.1.S1_at; gb|BC044333.1;	0.37	L	No	4.09521	Yes-Microarray
	EPS8	Deafness	Vestibular	jgi|Xentr4|416890|e_gw1.1081.41.1	0	H	Yes	scaffold_1081:133015-161215	scaffold_1081:130195-164317	21	4.39232	Yes-RNASeq	n/a	EPS8	Xl.100.1.S1_at; gb|U89774.1;	8e-05	L	No	5.8133	Yes-Microarray
	ESPN	Deafness	Vestibular	jgi|Xentr4|198900|fgenesh1_pm.C_scaffold_73000004	3e-105	H	Yes	scaffold_73:370746-474110	scaffold_73:360410-485480	124	6.9542	Yes-RNASeq	n/a	ESPN	Xl.21601.1.A1_at; gb|AF465262.1;	7e-18	W	Yes	2.5044	No
	F2	Deafness	Vestibular	jgi|Xentr4|148250|fgenesh1_kg.C_scaffold_82000024	0	H	Yes	scaffold_82:2666763-2689175	scaffold_82:2664522-2691640	18	4.16993	Yes-RNASeq	n/a	F2	Xl.216.2.S1_a_at; gb|Y08734.1;	3e-44	W	Yes	5.12164	Yes-Microarray
	FOXI1	Deafness	Vestibular	jgi|Xentr4|456203|estExt_fgenesh1_pg.C_3130011	2e-179	H	Yes	scaffold_313:414012-416342	scaffold_313:413779-416598	0	0	No	n/a	FOXI1	Xl.20089.1.S1_at; gb|BC042303.1;	3e-150	H	Yes	2.13695	No
	GIPC3	Deafness	Vestibular	jgi|Xentr4|411393|e_gw1.936.13.1	4e-159	H	Yes	scaffold_936:159504-178806	scaffold_936:157574-180929	211	7.7211	Yes-RNASeq	n/a	GIPC3	Xl.21592.1.S1_at; gb|AW641308;	4e-123	H	Yes	6.05373	Yes-Microarray
	GJB2	Deafness	Vestibular	jgi|Xentr4|175537|fgenesh1_pg.C_scaffold_329000023	7e-127	H	Yes	scaffold_329:930796-951323	scaffold_329:928744-953581	6146	12.5854	Yes-RNASeq	n/a	GJB2	Xl.8924.1.A1_at; gb|BJ076720;	2e-115	H	Yes	13.0122	Yes-Microarray
	GRXCR1	Deafness	Vestibular	jgi|Xentr4|320859|e_gw1.59.211.1	1e-165	H	Yes	scaffold_59:1595397-1613870	scaffold_59:1593550-1615902	6	2.58496	No	n/a	GRXCR1	Xl.25637.1.S1_at; gb|BJ083103;	0.031	L	No	10.0905	Yes-Microarray
	GRXCR2	Deafness	Vestibular	jgi|Xentr4|337841|e_gw1.139.71.1	2e-77	M	Yes	scaffold_139:1985428-1991784	scaffold_139:1984793-1992483	68	6.08746	Yes-RNASeq	n/a	GRXCR2	Xl.788.1.S1_at; gb|M80471.1;	1.5	L	No	2.82199	No
	HOXA1	Deafness	Vestibular	jgi|Xentr4|147814|fgenesh1_kg.C_scaffold_56000011	3e-160	H	Yes	scaffold_56:1479743-1482044	scaffold_56:1479513-1482297	4	2	No	n/a	HOXA1	Xl.23512.1.S1_at; gb|BC044984.1;	1e-136	H	Yes	2.13695	No
	ILDR1	Deafness	Vestibular	jgi|Xentr4|396348|e_gw1.683.86.1	4e-109	H	Yes	scaffold_683:418360-422499	scaffold_683:417946-422954	187	7.54689	Yes-RNASeq	n/a	ILDR1	Xl.24710.1.A1_at; gb|CB565419;	8.1	L	No	6.17177	Yes-Microarray
	JAG1	Deafness	Vestibular	jgi|Xentr4|462415|C_scaffold_8000006	0	H	Yes	scaffold_8:671033-707467	scaffold_8:667390-711474	868	9.76155	Yes-RNASeq	n/a	JAG1	Xl.11956.1.S1_at; gb|AB027537.1;	0	H	Yes	8.30817	Yes-Microarray
	KARS	Deafness	Vestibular	jgi|Xentr4|148856|fgenesh1_kg.C_scaffold_120000003	0	H	Yes	scaffold_120:380407-393389	scaffold_120:379109-394817	463	8.85487	Yes-RNASeq	n/a	KARS	Xl.23293.1.S1_at; gb|BC046578.1;	0	H	Yes	11.0433	Yes-Microarray
	KCNJ10	Deafness	Vestibular	jgi|Xentr4|291319|estExt_Genewise1.C_38430001	0	H	Yes	scaffold_3843:4515-6422	scaffold_3843:4325-6631	484	8.91886	Yes-RNASeq	n/a	KCNJ10	Xl.23590.1.S1_at; gb|U42207.1;	9e-79	M	Yes	2.4657	No
	KCNQ4	Deafness	Vestibular	jgi|Xentr4|468590|C_scaffold_377000011	0	H	Yes	scaffold_377:409190-473780	scaffold_377:402731-480885	13	3.70044	Yes-RNASeq	n/a	KCNQ4	Xl.21509.1.A1_at; gb|CA789159;	1e-89	M	Yes	3.47354	No
	KIAA1199	Deafness	Vestibular	jgi|Xentr4|449298|estExt_fgenesh1_pg.C_220064	0	H	Yes	N/A	scaffold_22:2520787-2566961	442	8.7879	Yes-RNASeq	n/a	KIAA1199	Xl.2854.1.S1_at; gb|BC043826.1;	5e-06	L	No	5.22496	Yes-Microarray
	KNCN	Deafness	Vestibular	jgi|Xentr4|456277|estExt_fgenesh1_pg.C_3170001	0.41	L	No	N/A	scaffold_317:858-8497	867	9.75989	Yes-RNASeq	n/a	KNCN	Xl.21987.1.S1_at; gb|BC041725.1;	3.3	L	No	3.87897	No
	LHFPL5	Deafness	Vestibular	jgi|Xentr4|468505|C_scaffold_367000009	5e-104	H	Yes	scaffold_13:1914185-1921256	scaffold_367:811673-884239	7	2.80735	No	n/a	LHFPL5	Xl.722.1.S1_at; gb|AB001073.1;	3.4	L	No	8.19553	Yes-Microarray
	LOXHD1	Deafness	Vestibular	jgi|Xentr4|162725|fgenesh1_pg.C_scaffold_83000057	2e-112	H	Yes	scaffold_217:197462-253610	scaffold_83:2232323-2356373	0	0	No	n/a	LOXHD1	Xl.9943.1.A1_at; gb|BG020445;	2.9	L	No	3.39259	No
	LRTOMT	Deafness	Vestibular	jgi|Xentr4|473091|C_scaffold_1642000002	3e-99	M	Yes	scaffold_669:113853-114271	scaffold_1642:25807-27794	46	5.52356	Yes-RNASeq	n/a	LRTOMT	Xl.24966.1.S1_at; gb|BC049292.1;	6e-52	M	Yes	6.35882	Yes-Microarray
	MARVELD2	Deafness	Vestibular	jgi|Xentr4|272970|estExt_Genewise1.C_1130186	0	H	Yes	scaffold_113:171137-183870	scaffold_113:169864-185270	167	7.3837	Yes-RNASeq	n/a	MARVELD2	Xl.5308.1.S1_at; gb|BM180232;	8e-17	W	Yes	2.71364	No
	MCOLN3	Deafness	Vestibular	jgi|Xentr4|304512|e_gw1.6.228.1	0	H	Yes	scaffold_6:2046900-2067606	scaffold_6:2044830-2069883	59	5.88264	Yes-RNASeq	n/a	MCOLN3	Xl.1707.1.A1_at; gb|BQ387884;	1e-89	M	Yes	2.22177	No
	MIR96	Deafness	Vestibular	no hits	N/A	N/A	N/A	N/A	N/A	N/A	N/A	N/A	n/a	MIR96	no hits	N/A	N/A	N/A	N/A	N/A
	MSRB3	Deafness	Vestibular	jgi|Xentr4|467821|C_scaffold_299000009	3e-99	M	Yes	N/A	scaffold_299:871264-938644	11	3.45943	Yes-RNASeq	n/a	MSRB3	Xl.13480.1.S1_at; gb|BJ092093;	1.1	L	No	7.6686	Yes-Microarray
	MYH14	Deafness	Vestibular	jgi|Xentr4|367565|e_gw1.356.73.1	0	H	Yes	scaffold_356:797329-806450	scaffold_356:800351-849641	556	9.11894	Yes-RNASeq	n/a	MYH14	Xl.421.1.S1_at; gb|AF055895.1;	0	H	Yes	9.50909	Yes-Microarray
	MYO15A	Deafness	Vestibular	jgi|Xentr4|343998|e_gw1.174.170.1	0	H	Yes	scaffold_174:1188220-1245658	scaffold_174:1182477-1251976	60	5.90689	Yes-RNASeq	n/a	MYO15A	Xl.421.1.S1_at; gb|AF055895.1;	4e-134	H	Yes	9.50909	Yes-Microarray
	MYO3A	Deafness	Vestibular	jgi|Xentr4|331450|e_gw1.105.54.1	0	H	Yes	scaffold_47:1286488-1301177	scaffold_105:2321942-2419159	131	7.03342	Yes-RNASeq	n/a	MYO3A	Xl.23561.1.S1_at; gb|BC044718.1;	3e-121	H	Yes	5.11165	Yes-Microarray
	MYO7A	Deafness	Vestibular	jgi|Xentr4|455625|estExt_fgenesh1_pg.C_2770024	0	H	Yes	scaffold_277:1037318-1097694	scaffold_277:1031281-1104335	175	7.45121	Yes-RNASeq	n/a	MYO7A	Xl.23561.1.S1_at; gb|BC044718.1;	1e-153	H	Yes	5.11165	Yes-Microarray
	OTOA	Deafness	Vestibular	jgi|Xentr4|155721|fgenesh1_pg.C_scaffold_14000088	0	H	Yes	scaffold_14:2751642-2807245	scaffold_14:2746082-2813361	211	7.7211	Yes-RNASeq	n/a	OTOA	Xl.5846.12.S1_at; gb|CB198382;	4.7	L	No	10.4992	Yes-Microarray
	OTOF	Deafness	Vestibular	jgi|Xentr4|456637|estExt_fgenesh1_pg.C_3470026	0	H	Yes	scaffold_347:927251-1034806	scaffold_347:916496-1046637	1462	10.5137	Yes-RNASeq	n/a	OTOF	Xl.206.1.S1_at; gb|AJ000085.1;	9e-05	L	No	7.73986	Yes-Microarray
	OTOG	Deafness	Vestibular	jgi|Xentr4|401445|e_gw1.755.1.1	1e-172	H	Yes	scaffold_5:1684848-1703263	scaffold_755:558773-592874	0	0	No	n/a	OTOG	Xl.21508.1.A1_at; gb|CB943512;	2e-97	M	Yes	2.13695	No
	OTOGL	Deafness	Vestibular	jgi|Xentr4|461037|estExt_fgenesh1_pg.C_10310002	5e-172	H	Yes	N/A	scaffold_1031:26376-124741	1	0	No	n/a	OTOGL	Xl.21508.1.A1_at; gb|CB943512;	7e-93	M	Yes	2.13695	No
	OTOP1	Deafness	Vestibular	jgi|Xentr4|11016|gw1.441.4.1	0	H	Yes	scaffold_441:286368-306727	scaffold_441:284332-308966	951	9.8933	Yes-RNASeq-RNASeq	n/a	OTOP1	Xl.23552.1.S1_at; gb|AY177202.1;	6e-26	W	Yes	2.79172	No
	OTOR	Deafness	Vestibular	jgi|Xentr4|305049|e_gw1.8.147.1	3e-54	M	Yes	scaffold_8:3552055-3558966	scaffold_8:3551364-3559726	53	5.72792	Yes-RNASeq	n/a	OTOR	Xl.8436.1.S1_at; gb|U64442.1;	1.1	L	No	2.93703	No
	PCDH15	Deafness	Vestibular	jgi|Xentr4|307410|e_gw1.16.1.1	4e-87	M	Yes	scaffold_150:352739-386910	scaffold_16:5318116-5393213	299	8.224	Yes-RNASeq	n/a	PCDH15	Xl.1108.1.S1_at; gb|BC047955.1;	5e-39	W	Yes	5.93457	Yes-Microarray
	PDZD7	Deafness	Vestibular	jgi|Xentr4|420513|e_gw1.1171.11.1	0	H	Yes	scaffold_1171:6518-15919	scaffold_1171:5578-16953	17	4.08746	Yes-RNASeq	n/a	PDZD7	Xl.19447.1.S1_at; gb|BE506103;	1e-13	L	No	7.17427	Yes-Microarray
	POU3F4	Deafness	Vestibular	jgi|Xentr4|299874|estExt_fgenesh1_pm.C_3840001	0	H	Yes	scaffold_384:328693-331398	scaffold_384:328423-331695	4569	12.1577	Yes-RNASeq	n/a	POU3F4	Xl.1023.1.S2_at; gb|U17654.1;	0	H	Yes	11.4772	Yes-Microarray
	POU4F3	Deafness	Vestibular	jgi|Xentr4|337864|e_gw1.139.74.1	0	H	Yes	scaffold_139:2246973-2248296	scaffold_139:2246841-2248441	74	6.20945	Yes-RNASeq	n/a	POU4F3	Xl.701.1.S1_at; gb|AF184979.1;	7e-151	H	Yes	6.10523	Yes-Microarray
	PTPRQ	Deafness	Vestibular	jgi|Xentr4|154422|fgenesh1_pg.C_scaffold_5000026	0	H	Yes	scaffold_5:1773845-1835055	scaffold_5:1767724-1841788	92	6.52356	Yes-RNASeq	n/a	PTPRQ	Xl.21031.1.S1_at; gb|AF197944.1;	6e-69	M	Yes	6.54382	Yes-Microarray
	RDX	Deafness	Vestibular	jgi|Xentr4|455001|estExt_fgenesh1_pg.C_2390032	0	H	Yes	scaffold_329:1575-13020	scaffold_239:1121815-1182471	1703	10.7339	Yes-RNASeq	n/a	RDX	Xl.20330.1.S1_at; gb|BG022269;	0	H	Yes	8.40947	Yes-Microarray
	SERPINB6	Deafness	Vestibular	jgi|Xentr4|452033|estExt_fgenesh1_pg.C_950050	4e-156	H	Yes	scaffold_95:1860465-1868578	scaffold_95:1859654-1869470	84	6.39232	Yes-RNASeq	n/a	SERPINB6	Xl.7895.1.A1_at; gb|AW198916;	1e-73	M	Yes	8.46156	Yes-Microarray
	SLC26A4	Deafness	Vestibular	jgi|Xentr4|159449|fgenesh1_pg.C_scaffold_45000094	0	H	Yes	scaffold_45:3414229-3429484	scaffold_45:3412704-3431162	0	0	No	n/a	SLC26A4	Xl.10887.1.A1_at; gb|BM172535;	1e-60	M	Yes	2.17512	No
	SLITRK6	Deafness	Vestibular	jgi|Xentr4|306533|e_gw1.13.132.1	0	H	Yes	scaffold_13:8760-11165	scaffold_13:8520-11429	20	4.32193	Yes-RNASeq	n/a	SLITRK6	Xl.4854.1.S1_at; gb|AY046070.1;	1e-20	W	Yes	6.64907	Yes-Microarray
	STRC	Deafness	Vestibular	jgi|Xentr4|156769|fgenesh1_pg.C_scaffold_22000109	0	H	Yes	scaffold_22:3814492-3853916	scaffold_22:3810550-3858252	153	7.25739	Yes-RNASeq	n/a	STRC	Xl.25108.1.A1_at; gb|CB756437;	0.59	L	No	2.17081	No
	TBX1	Deafness	Vestibular	jgi|Xentr4|296504|estExt_fgenesh1_pm.C_120017	0	H	Yes	scaffold_12:2833334-2851225	scaffold_12:2831545-2853193	2059	11.0077	Yes-RNASeq	n/a	TBX1	Xl.21661.1.S1_at; gb|AF526274.1;	3e-174	H	Yes	5.3626	Yes-Microarray
	TJP2	Deafness	Vestibular	jgi|Xentr4|149304|fgenesh1_kg.C_scaffold_158000012	0	H	Yes	scaffold_158:1483392-1528734	scaffold_158:1478858-1533721	546	9.09276	Yes-RNASeq	n/a	TJP2	Xl.11248.1.S1_at; gb|BC044322.1;	2e-136	H	Yes	2.13695	No
	TMC1	Deafness	Vestibular	jgi|Xentr4|341220|e_gw1.158.136.1	0	H	Yes	scaffold_158:342493-361035	scaffold_158:340639-363074	42	5.39232	Yes-RNASeq	n/a	TMC1	Xl.314.2.S1_at; gb|D83476.1;	1.2	L	No	5.54809	Yes-Microarray
	TMC2	Deafness	Vestibular	jgi|Xentr4|367868|e_gw1.359.85.1	0	H	Yes	N/A	scaffold_359:288463-318373	73	6.18982	Yes-RNASeq	n/a	TMC2	Xl.20076.1.S1_at; gb|BJ082748;	0.78	L	No	6.621	Yes-Microarray
	TMIE	Deafness	Vestibular	jgi|Xentr4|16808|gw1.479.10.1	4e-42	W	Yes	scaffold_479:803352-808421	scaffold_479:802845-808978	1	0	No	n/a	TMIE	Xl.3910.1.A1_at; gb|BJ081532;	6.3	L	No	8.54913	Yes-Microarray
	TMPRSS3	Deafness	Vestibular	jgi|Xentr4|390770|e_gw1.622.107.1	1e-142	H	Yes	scaffold_622:271861-289315	scaffold_622:270116-291235	152	7.24793	Yes-RNASeq	n/a	TMPRSS3	Xl.1012.1.S1_at; gb|AB038497.1;	2e-93	M	Yes	2.16346	No
	TPRN	Deafness	Vestibular	jgi|Xentr4|169908|fgenesh1_pg.C_scaffold_196000021	0.09	L	No	N/A	scaffold_196:1353395-1452434	597	9.22159	Yes-RNASeq	n/a	TPRN	no hits	N/A	N/A	N/A	N/A	N/A
	TSPEAR	Deafness	Vestibular	jgi|Xentr4|350919|e_gw1.218.104.1	0	H	Yes	scaffold_218:1166513-1199176	scaffold_218:1163247-1202769	5	2.32193	No	n/a	TSPEAR	Xl.23570.1.S1_at; gb|BC043799.1;	3e-08	L	No	3.54884	No
	USH1C	Deafness	Vestibular	jgi|Xentr4|425464|e_gw1.1367.27.1	0	H	Yes	scaffold_1367:21785-92909	scaffold_1367:14673-100655	163	7.34873	Yes-RNASeq	n/a	USH1C	Xl.19447.1.S1_at; gb|BE506103;	4e-10	L	No	7.17427	Yes-Microarray
	USH1G	Deafness	Vestibular	jgi|Xentr4|469654|C_scaffold_504000003	0	H	Yes	scaffold_504:64363-72291	scaffold_504:63571-73163	34	5.08746	Yes-RNASeq	n/a	USH1G	Xl.21601.1.A1_at; gb|AF465262.1;	6e-10	L	No	2.5044	No
	USH2A	Deafness	Vestibular	jgi|Xentr4|179682|fgenesh1_pg.C_scaffold_465000006	0	H	Yes	N/A	scaffold_465:386372-538519	3	1.58496	No	n/a	USH2A	Xl.21501.1.A1_at; gb|AF033341.1;	1e-47	W	Yes	2.13695	No
	AMBN	No	Vestibular	jgi|Xentr4|371130|e_gw1.392.64.1	5e-21	W	Yes	scaffold_392:80400-87803	scaffold_392:79660-88617	0	0	No	n/a	AMBN	no hits	N/A	N/A	N/A	N/A	N/A
	AQP1	No	Vestibular	jgi|Xentr4|148545|fgenesh1_kg.C_scaffold_101000010	5e-83	M	Yes	scaffold_333:947646-948083	scaffold_101:1248273-1255109	0	0	No	n/a	AQP1	Xl.21611.1.S1_at; gb|AY151156.1;	8e-76	M	Yes	2.13695	No
	AQP4	No	Vestibular	jgi|Xentr4|204998|fgenesh1_pm.C_scaffold_684000003	2e-165	H	Yes	scaffold_684:265092-273884	scaffold_684:264213-274851	0	0	No	n/a	AQP4	Xl.21611.1.S1_at; gb|AY151156.1;	3e-74	M	Yes	2.13695	No
	ASIC1	No	Vestibular	jgi|Xentr4|298543|estExt_fgenesh1_pm.C_1670013	0	H	Yes	scaffold_167:977821-1022682	scaffold_167:973335-1027616	29	4.85798	Yes-RNASeq	n/a	ASIC1	Xl.1175.1.S1_at; gb|Y12000.1;	3e-40	W	Yes	3.69534	No
	ASIC4	No	Vestibular	jgi|Xentr4|298543|estExt_fgenesh1_pm.C_1670013	2e-168	H	Yes	scaffold_77:2223913-2229379	scaffold_167:973335-1027616	29	4.85798	Yes-RNASeq	n/a	ASIC4	Xl.1175.1.S1_at; gb|Y12000.1;	1e-34	W	Yes	3.69534	No
	BDNF	No	Vestibular	jgi|Xentr4|174785|fgenesh1_pg.C_scaffold_309000007	4e-147	H	Yes	scaffold_309:289854-321643	scaffold_309:286675-325139	73	6.18982	Yes-RNASeq	n/a	BDNF	Xl.21455.1.A1_at; gb|X61477.1;	6e-77	M	Yes	2.13906	No
	CYBA	No	Vestibular	jgi|Xentr4|187450|fgenesh1_pg.C_scaffold_888000013	2e-83	M	Yes	scaffold_888:235780-245807	scaffold_888:234778-246910	25	4.64386	Yes-RNASeq	n/a	CYBA	Xl.19178.1.S1_at; gb|AB061238.1;	0.19	L	No	2.41778	No
	EPHA4	No	Vestibular	jgi|Xentr4|476916|fgenesh1_Sanger_cdna.C_scaffold_224000002	0	H	Yes	scaffold_224:648129-694760	scaffold_224:643466-699889	486	8.92481	Yes-RNASeq	n/a	EPHA4	Xl.13.1.S1_at; gb|BC043626.1;	0	H	Yes	6.83499	Yes-Microarray
	EPHB1	No	Vestibular	jgi|Xentr4|452876|estExt_fgenesh1_pg.C_1290012	0	H	Yes	scaffold_129:911201-995224	scaffold_129:902799-1004466	377	8.55842	Yes-RNASeq	n/a	EPHB1	Xl.1028.2.S1_a_at; gb|L43621.1;	0	H	Yes	4.70566	Yes-Microarray
	EPHB2	No	Vestibular	jgi|Xentr4|452876|estExt_fgenesh1_pg.C_1290012	0	H	Yes	N/A	scaffold_129:902799-1004466	377	8.55842	Yes-RNASeq	n/a	EPHB2	Xl.1028.2.S1_a_at; gb|L43621.1;	0	H	Yes	4.70566	Yes-Microarray
	FGF22	No	Vestibular	jgi|Xentr4|383147|e_gw1.529.38.1	3e-48	W	Yes	scaffold_529:813999-819036	scaffold_529:813496-819590	4	2	No	n/a	FGF22	Xl.21575.1.A1_at; gb|AB073747.1;	5e-44	W	Yes	2.22691	No
	FRMD7	No	Vestibular	jgi|Xentr4|296874|estExt_fgenesh1_pm.C_310002	0	H	Yes	scaffold_31:163411-180281	scaffold_31:161724-182136	5	2.32193	No	n/a	FRMD7	Xl.23557.1.S1_at; gb|BU899655;	7e-72	M	Yes	4.63863	Yes-Microarray
	GRM7	No	Vestibular	jgi|Xentr4|432862|e_gw1.2326.5.1	0	H	Yes	scaffold_196:289934-290359	scaffold_2326:3576-11369	0	0	No	n/a	GRM7	Xl.135.2.S1_a_at; gb|X99884.1;	0.004	L	No	2.13695	No
	HMX2	No	Vestibular	jgi|Xentr4|363168|e_gw1.316.12.1	8e-99	M	Yes	scaffold_316:788532-790210	scaffold_316:788365-790394	130	7.02237	Yes-RNASeq	n/a	HMX2	Xl.19182.1.S1_at; gb|AF368235.1;	1e-42	W	Yes	5.35865	Yes-Microarray
	HMX3	No	Vestibular	jgi|Xentr4|456267|estExt_fgenesh1_pg.C_3160029	1e-135	H	Yes	scaffold_316:762685-765738	scaffold_316:762380-766073	696	9.44294	Yes-RNASeq	n/a	HMX3	Xl.19182.1.S1_at; gb|AF368235.1;	9e-93	M	Yes	5.35865	Yes-Microarray
	HTR3A	No	Vestibular	jgi|Xentr4|363362|e_gw1.318.67.1	0	H	Yes	N/A	scaffold_318:366316-379149	1	0	No	n/a	HTR3A	Xl.9068.1.S1_at; gb|BC044101.1;	1e-67	M	Yes	2.14338	No
	IREB2	No	Vestibular	jgi|Xentr4|148591|fgenesh1_kg.C_scaffold_103000016	0	H	Yes	scaffold_103:1694257-1719447	scaffold_103:1691738-1722218	92	6.52356	Yes-RNASeq	n/a	IREB2	Xl.21902.1.S1_at; gb|BC043991.1;	0	H	Yes	8.02741	Yes-Microarray
	ITGA8	No	Vestibular	jgi|Xentr4|203543|fgenesh1_pm.C_scaffold_439000017	0	H	Yes	scaffold_439:811973-912913	scaffold_439:801879-924016	512	9	Yes-RNASeq	n/a	ITGA8	Xl.1049.1.S1_s_at; gb|U12683.1;	0	H	Yes	2.53957	No
	KCNMB1	No	Vestibular	jgi|Xentr4|462219|C_scaffold_3000052	1e-49	W	Yes	N/A	scaffold_3:6965438-7008818	7	2.80735	No	n/a	KCNMB1	Xl.847.1.S1_s_at; gb|L10987.1;	1.2	L	No	2.23813	No
	KCNN2	No	Vestibular	jgi|Xentr4|452002|estExt_fgenesh1_pg.C_940027	0	H	Yes	scaffold_210:1627336-1728814	scaffold_94:650269-717685	49	5.61471	Yes-RNASeq	n/a	KCNN2	Xl.343.1.S1_at; gb|U20342.1;	0.0003	L	No	2.13695	No
	KCTD12	No	Vestibular	jgi|Xentr4|448893|estExt_fgenesh1_pg.C_130047	8e-160	H	Yes	scaffold_13:1997498-2000875	scaffold_13:1997161-2001246	550	9.10329	Yes-RNASeq	n/a	KCTD12	no hits	N/A	N/A	N/A	N/A	N/A
	MERTK	No	Vestibular	jgi|Xentr4|390209|e_gw1.614.12.1	0	H	Yes	scaffold_614:394608-410482	scaffold_614:393021-412228	28	4.80735	Yes-RNASeq	n/a	MERTK	Xl.17409.1.S1_at; gb|AB022787.1;	1e-173	H	Yes	2.13695	No
	MIR182	No	Vestibular	no hits	N/A	N/A	N/A	N/A	N/A	N/A	N/A	N/A	n/a	MIR182	no hits	N/A	N/A	N/A	N/A	N/A
	MIR183	No	Vestibular	no hits	N/A	N/A	N/A	N/A	N/A	N/A	N/A	N/A	n/a	MIR183	no hits	N/A	N/A	N/A	N/A	N/A
	NEUROD1	No	Vestibular	jgi|Xentr4|266037|estExt_Genewise1.C_150264	8e-180	H	Yes	scaffold_15:4583788-4587179	scaffold_15:4583449-4587552	3	1.58496	No	n/a	NEUROD1	Xl.330.1.S1_at; gb|U28067.1;	1e-163	H	Yes	3.17368	No
	NF2	No	Vestibular	jgi|Xentr4|328268|e_gw1.91.240.1	0	H	Yes	scaffold_91:546541-574925	scaffold_91:543703-578047	130	7.02237	Yes-RNASeq	n/a	NF2	Xl.24764.1.A1_at; gb|BJ090533;	0	H	Yes	7.66581	Yes-Microarray
	NOX3	No	Vestibular	jgi|Xentr4|299517|estExt_fgenesh1_pm.C_3070005	0	H	Yes	N/A	scaffold_307:1179841-1208436	46	5.52356	Yes-RNASeq	n/a	NOX3	Xl.19943.1.A1_at; gb|BQ400892;	2e-58	M	Yes	5.53395	Yes-Microarray
	NRG3	No	Vestibular	jgi|Xentr4|324392|e_gw1.75.6.1	2e-151	H	Yes	scaffold_75:2381367-2396461	scaffold_75:2379858-2398121	1	0	No	n/a	NRG3	Xl.289.1.S1_a_at; gb|AF142632.1;	3e-15	W	Yes	2.40363	No
	OC90	No	Vestibular	jgi|Xentr4|144766|gw1.152.105.1	4e-18	W	Yes	scaffold_496:82817-188464	scaffold_152:606008-611865	10	3.32193	Yes-RNASeq	n/a	OC90	Xl.9043.1.A1_at; gb|BG579825;	2.6	L	No	8.06784	Yes-Microarray
	OTOP2	No	Vestibular	jgi|Xentr4|380907|e_gw1.504.6.1	0	H	Yes	scaffold_504:11142-18077	scaffold_504:10449-18839	0	0	No	n/a	OTOP2	Xl.23552.1.S1_at; gb|AY177202.1;	7e-33	W	Yes	2.79172	No
	OTOP3	No	Vestibular	jgi|Xentr4|346812|e_gw1.191.6.1	8e-145	H	Yes	scaffold_545:21152-23098	scaffold_191:650894-657596	0	0	No	n/a	OTOP3	Xl.23552.1.S1_at; gb|AY177202.1;	5e-43	W	Yes	2.79172	No
	P2RX4	No	Vestibular	jgi|Xentr4|279721|estExt_Genewise1.C_3110112	0	H	Yes	scaffold_311:666440-681438	scaffold_311:664941-683087	5	2.32193	No	n/a	P2RX4	Xl.735.1.S2_at; gb|AF308150.1;	4e-174	H	Yes	4.15531	Yes-Microarray
	PICK1	No	Vestibular	jgi|Xentr4|187323|fgenesh1_pg.C_scaffold_881000013	0	H	Yes	scaffold_881:246550-259832	scaffold_881:245222-261293	528	9.04439	Yes-RNASeq	n/a	PICK1	Xl.19617.1.A1_at; gb|BQ388064;	1e-44	W	Yes	2.68847	No
	PLEKHB1	No	Vestibular	jgi|Xentr4|319876|e_gw1.55.290.1	1e-34	W	Yes	N/A	scaffold_55:2755212-2758617	60	5.90689	Yes-RNASeq	n/a	PLEKHB1	Xl.738.1.S1_at; gb|AF317656.1;	0.009	L	No	3.09185	No
	QRFP	No	Vestibular	jgi|Xentr4|169733|fgenesh1_pg.C_scaffold_191000049	3e-24	W	Yes	scaffold_191:1513030-1517708	scaffold_191:1512563-1518222	0	0	No	n/a	QRFP	Xl.17496.1.S1_at; gb|BG347936;	10	L	No	2.13695	No
	QRFPR	No	Vestibular	jgi|Xentr4|389101|e_gw1.600.7.1	0	H	Yes	scaffold_600:42461-67449	scaffold_600:39963-70197	4	2	No	n/a	QRFPR	Xl.835.1.S1_at; gb|L25416.1	7e-32	W	Yes	2.15075	No
	RB1	No	Vestibular	jgi|Xentr4|209334|fgenesh_pm_kg.C_scaffold_130000005	0	H	Yes	scaffold_130:473838-563202	scaffold_130:464902-573032	14	3.80735	Yes-RNASeq	n/a	RB1	Xl.8089.1.A1_at; gb|BQ384705;	2.4	L	No	4.1015	Yes-Microarray
	RHAG	No	Vestibular	jgi|Xentr4|460214|estExt_fgenesh1_pg.C_7900001	1e-160	H	Yes	scaffold_1513:34177-35499	scaffold_790:22116-54570	12	3.58496	Yes-RNASeq	n/a	RHAG	Xl.1017.1.S1_at; gb|AB036510.1;	7e-173	H	Yes	5.65431	Yes-Microarray
	RHBG	No	Vestibular	jgi|Xentr4|460214|estExt_fgenesh1_pg.C_7900001	0	H	Yes	scaffold_790:24798-51620	scaffold_790:22116-54570	12	3.58496	Yes-RNASeq	n/a	RHBG	Xl.1017.1.S1_at; gb|AB036510.1;	1e-106	H	Yes	5.65431	Yes-Microarray
	RHCG	No	Vestibular	jgi|Xentr4|156700|fgenesh1_pg.C_scaffold_22000040	0	H	Yes	scaffold_22:1811598-1843960	scaffold_22:1808362-1847519	9	3.16993	No	n/a	RHCG	Xl.1017.1.S1_at; gb|AB036510.1;	5e-129	H	Yes	5.65431	Yes-Microarray
	RYR1	No	Vestibular	jgi|Xentr4|469327|C_scaffold_461000012	0	H	Yes	scaffold_461:562762-671352	scaffold_461:551903-683297	224	7.80735	Yes-RNASeq	n/a	RYR1	Xl.1516.1.A1_at; gb|BG812170;	3e-25	W	Yes	2.2182	No
	RYR2	No	Vestibular	jgi|Xentr4|469327|C_scaffold_461000012	0	H	Yes	N/A	scaffold_461:551903-683297	224	7.80735	Yes-RNASeq	n/a	RYR2	Xl.1516.1.A1_at; gb|BG812170;	9e-25	W	Yes	2.2182	No
	SHH	No	Vestibular	jgi|Xentr4|325112|e_gw1.77.368.1	1e-158	H	Yes	scaffold_28:4062035-4076090	scaffold_77:1977466-2021522	70	6.12928	Yes-RNASeq	n/a	SHH	Xl.866.1.S2_at; gb|L39213.1;	3e-169	H	Yes	2.13695	No
	SKP1	No	Vestibular	jgi|Xentr4|275729|estExt_Genewise1.C_1770177	2e-116	H	Yes	scaffold_177:1547962-1555644	scaffold_177:1547194-1556489	1816	10.8265	Yes-RNASeq	n/a	SKP1	Xl.20950.1.S2_at; gb|AF169342.1	1e-87	M	Yes	9.37782	Yes-Microarray
	SLC6A4	No	Vestibular	jgi|Xentr4|425647|e_gw1.1378.2.1	0	H	Yes	scaffold_17:1054414-1067150	scaffold_1378:1-15881	8	3	No	n/a	SLC6A4	Xl.23471.1.S1_at; gb|BJ051693;	1e-126	H	Yes	3.3033	No
	SLC9A6	No	Vestibular	jgi|Xentr4|449707|estExt_fgenesh1_pg.C_310042	0	H	Yes	scaffold_31:1402920-1433244	scaffold_31:1399888-1436579	64	6	Yes-RNASeq	n/a	SLC9A6	Xl.23318.1.S1_at; gb|Y08635.1;	2e-44	W	Yes	4.90672	Yes-Microarray
	SLC9A9	No	Vestibular	jgi|Xentr4|449707|estExt_fgenesh1_pg.C_310042	0	H	Yes	scaffold_370:698675-717925	scaffold_31:1399888-1436579	64	6	Yes-RNASeq	n/a	SLC9A9	Xl.23318.1.S1_at; gb|Y08635.1;	3e-40	W	Yes	4.90672	Yes-Microarray
	SMARCB1	No	Vestibular	jgi|Xentr4|448840|estExt_fgenesh1_pg.C_120116	0	H	Yes	scaffold_12:4332621-4350009	scaffold_12:4330883-4351921	777	9.60177	Yes-RNASeq	n/a	SMARCB1	Xl.7591.1.S1_at; gb|BJ083511;	0	H	Yes	8.67704	Yes-Microarray
	SOBP	No	Vestibular	jgi|Xentr4|356873|e_gw1.269.61.1	3e-162	H	Yes	scaffold_269:1063261-1064718	scaffold_269:1063116-1064878	156	7.2854	Yes-RNASeq	n/a	SOBP	Xl.2935.1.A1_at; gb|BE505257;	9.1	L	No	6.73053	Yes-Microarray
	SYNJ1	No	Vestibular	jgi|Xentr4|177002|fgenesh1_pg.C_scaffold_374000021	0	H	Yes	scaffold_374:901811-946265	scaffold_374:897366-951155	95	6.56986	Yes-RNASeq	n/a	SYNJ1	Xl.25037.1.S1_at; gb|BC049175.1;	0	H	Yes	2.87837	No
	TBX10	No	Vestibular	jgi|Xentr4|296504|estExt_fgenesh1_pm.C_120017	1e-136	H	Yes	N/A	scaffold_12:2831545-2853193	2059	11.0077	Yes-RNASeq	n/a	TBX10	Xl.21661.1.S1_at; gb|AF526274.1;	1e-110	H	Yes	5.3626	Yes-Microarray
	WNT1	No	Vestibular	jgi|Xentr4|336155|e_gw1.130.142.1	0	H	Yes	scaffold_130:1689330-1694878	scaffold_130:1688776-1695488	12	3.58496	Yes-RNASeq	n/a	WNT1	Xl.29.1.S1_at; gb|X13138.1;	2e-167	H	Yes	2.15477	No
	WNT3A	No	Vestibular	jgi|Xentr4|316763|e_gw1.43.127.1	0	H	Yes	scaffold_471:61612-116459	scaffold_43:768062-783274	203	7.66534	Yes-RNASeq	n/a	WNT3A	Xl.880.1.S1_at; gb|L07538.1;	0	H	Yes	6.97185	Yes-Microarray
